# Supplementary material for: Direct electrification of silicon microfluidics for electric field applications
Source: Microsyst Nanoeng. 2023 Jun 19;9:81. doi: 10.1038/s41378-023-00552-w (PMC10277806; doi:10.1038/s41378-023-00552-w)
Supplement: Supplementary file 2 — Fluid Mount 3D Body [file 41378_2023_552_MOESM2_ESM.txt]

solid CATIA STL
  facet normal -6.735236e-005  4.813050e-001  8.765532e-001
    outer loop
      vertex -1.930000e+001  1.460605e+001  4.361797e+000
      vertex -1.564649e+001  1.467705e+001  4.323095e+000
      vertex -1.930000e+001  1.467293e+001  4.325074e+000
    endloop
  endfacet
  facet normal  6.715583e-005  3.843400e-001  9.231917e-001
    outer loop
      vertex -1.930000e+001  1.467293e+001  4.325074e+000
      vertex -1.564649e+001  1.467705e+001  4.323095e+000
      vertex -1.564649e+001  1.474718e+001  4.293895e+000
    endloop
  endfacet
  facet normal -6.236557e-005  3.897578e-001  9.209175e-001
    outer loop
      vertex -1.930000e+001  1.467293e+001  4.325074e+000
      vertex -1.564649e+001  1.474718e+001  4.293895e+000
      vertex -1.930000e+001  1.474320e+001  4.295336e+000
    endloop
  endfacet
  facet normal  6.201980e-005  2.889678e-001  9.573388e-001
    outer loop
      vertex -1.930000e+001  1.474320e+001  4.295336e+000
      vertex -1.564649e+001  1.474718e+001  4.293895e+000
      vertex -1.564649e+001  1.481992e+001  4.271941e+000
    endloop
  endfacet
  facet normal -5.727943e-005  2.941658e-001  9.557544e-001
    outer loop
      vertex -1.930000e+001  1.474320e+001  4.295336e+000
      vertex -1.564649e+001  1.481992e+001  4.271941e+000
      vertex -1.930000e+001  1.481612e+001  4.272891e+000
    endloop
  endfacet
  facet normal  5.706430e-005  1.906382e-001  9.816604e-001
    outer loop
      vertex -1.930000e+001  1.481612e+001  4.272891e+000
      vertex -1.564649e+001  1.481992e+001  4.271941e+000
      vertex -1.564649e+001  1.489450e+001  4.257458e+000
    endloop
  endfacet
  facet normal -5.236525e-005  1.955488e-001  9.806939e-001
    outer loop
      vertex -1.930000e+001  1.481612e+001  4.272891e+000
      vertex -1.564649e+001  1.489450e+001  4.257458e+000
      vertex -1.930000e+001  1.489095e+001  4.257971e+000
    endloop
  endfacet
  facet normal  5.203416e-005  9.034844e-002  9.959102e-001
    outer loop
      vertex -1.930000e+001  1.489095e+001  4.257971e+000
      vertex -1.564649e+001  1.489450e+001  4.257458e+000
      vertex -1.564649e+001  1.497016e+001  4.250594e+000
    endloop
  endfacet
  facet normal -4.734980e-005  9.489285e-002  9.954875e-001
    outer loop
      vertex -1.930000e+001  1.489095e+001  4.257971e+000
      vertex -1.564649e+001  1.497016e+001  4.250594e+000
      vertex -1.930000e+001  1.496690e+001  4.250731e+000
    endloop
  endfacet
  facet normal  4.715696e-005 -1.087684e-002  9.999409e-001
    outer loop
      vertex -1.930000e+001  1.496690e+001  4.250731e+000
      vertex -1.564649e+001  1.497016e+001  4.250594e+000
      vertex -1.564649e+001  1.504613e+001  4.251420e+000
    endloop
  endfacet
  facet normal -4.248875e-005 -6.743259e-003  9.999772e-001
    outer loop
      vertex -1.930000e+001  1.496690e+001  4.250731e+000
      vertex -1.564649e+001  1.504613e+001  4.251420e+000
      vertex -1.930000e+001  1.504320e+001  4.251245e+000
    endloop
  endfacet
  facet normal  4.222358e-005 -1.119765e-001  9.937109e-001
    outer loop
      vertex -1.930000e+001  1.504320e+001  4.251245e+000
      vertex -1.564649e+001  1.504613e+001  4.251420e+000
      vertex -1.564649e+001  1.512162e+001  4.259927e+000
    endloop
  endfacet
  facet normal -3.755852e-005 -1.083049e-001  9.941177e-001
    outer loop
      vertex -1.930000e+001  1.504320e+001  4.251245e+000
      vertex -1.564649e+001  1.512162e+001  4.259927e+000
      vertex -1.930000e+001  1.511905e+001  4.259509e+000
    endloop
  endfacet
  facet normal  3.743626e-005 -2.119382e-001  9.772831e-001
    outer loop
      vertex -1.930000e+001  1.511905e+001  4.259509e+000
      vertex -1.564649e+001  1.512162e+001  4.259927e+000
      vertex -1.564649e+001  1.519587e+001  4.276029e+000
    endloop
  endfacet
  facet normal -3.274951e-005 -2.087480e-001  9.779695e-001
    outer loop
      vertex -1.930000e+001  1.511905e+001  4.259509e+000
      vertex -1.564649e+001  1.519587e+001  4.276029e+000
      vertex -1.930000e+001  1.519367e+001  4.275436e+000
    endloop
  endfacet
  facet normal  3.261931e-005 -3.097187e-001  9.508283e-001
    outer loop
      vertex -1.930000e+001  1.519367e+001  4.275436e+000
      vertex -1.564649e+001  1.519587e+001  4.276029e+000
      vertex -1.564649e+001  1.526811e+001  4.299560e+000
    endloop
  endfacet
  facet normal -2.787929e-005 -3.070318e-001  9.516993e-001
    outer loop
      vertex -1.930000e+001  1.519367e+001  4.275436e+000
      vertex -1.564649e+001  1.526811e+001  4.299560e+000
      vertex -1.930000e+001  1.526628e+001  4.298862e+000
    endloop
  endfacet
  facet normal  2.790900e-005 -4.043283e-001  9.146139e-001
    outer loop
      vertex -1.930000e+001  1.526628e+001  4.298862e+000
      vertex -1.564649e+001  1.526811e+001  4.299560e+000
      vertex -1.564649e+001  1.533760e+001  4.330278e+000
    endloop
  endfacet
  facet normal -2.327497e-005 -4.021325e-001  9.155816e-001
    outer loop
      vertex -1.930000e+001  1.526628e+001  4.298862e+000
      vertex -1.564649e+001  1.533760e+001  4.330278e+000
      vertex -1.930000e+001  1.533614e+001  4.329545e+000
    endloop
  endfacet
  facet normal  2.301899e-005 -4.947811e-001  8.690177e-001
    outer loop
      vertex -1.930000e+001  1.533614e+001  4.329545e+000
      vertex -1.564649e+001  1.533760e+001  4.330278e+000
      vertex -1.564649e+001  1.540362e+001  4.367868e+000
    endloop
  endfacet
  facet normal -1.851101e-005 -4.930810e-001  8.699834e-001
    outer loop
      vertex -1.930000e+001  1.533614e+001  4.329545e+000
      vertex -1.564649e+001  1.540362e+001  4.367868e+000
      vertex -1.930000e+001  1.540252e+001  4.367167e+000
    endloop
  endfacet
  facet normal  1.834052e-005 -5.801583e-001  8.145037e-001
    outer loop
      vertex -1.930000e+001  1.540252e+001  4.367167e+000
      vertex -1.564649e+001  1.540362e+001  4.367868e+000
      vertex -1.564649e+001  1.546550e+001  4.411945e+000
    endloop
  endfacet
  facet normal -1.382485e-005 -5.789191e-001  8.153850e-001
    outer loop
      vertex -1.930000e+001  1.540252e+001  4.367167e+000
      vertex -1.564649e+001  1.546550e+001  4.411945e+000
      vertex -1.930000e+001  1.546473e+001  4.411338e+000
    endloop
  endfacet
  facet normal  1.371848e-005 -6.595863e-001  7.516288e-001
    outer loop
      vertex -1.930000e+001  1.546473e+001  4.411338e+000
      vertex -1.564649e+001  1.546550e+001  4.411945e+000
      vertex -1.564649e+001  1.552260e+001  4.462056e+000
    endloop
  endfacet
  facet normal -9.318854e-006 -6.587638e-001  7.523497e-001
    outer loop
      vertex -1.930000e+001  1.546473e+001  4.411338e+000
      vertex -1.564649e+001  1.552260e+001  4.462056e+000
      vertex -1.930000e+001  1.552214e+001  4.461602e+000
    endloop
  endfacet
  facet normal  8.948138e-006 -7.322413e-001  6.810452e-001
    outer loop
      vertex -1.930000e+001  1.552214e+001  4.461602e+000
      vertex -1.564649e+001  1.552260e+001  4.462056e+000
      vertex -1.564649e+001  1.557435e+001  4.517687e+000
    endloop
  endfacet
  facet normal -4.583994e-006 -7.318017e-001  6.815175e-001
    outer loop
      vertex -1.930000e+001  1.552214e+001  4.461602e+000
      vertex -1.564649e+001  1.557435e+001  4.517687e+000
      vertex -1.930000e+001  1.557414e+001  4.517437e+000
    endloop
  endfacet
  facet normal  4.519807e-006 -7.973850e-001  6.034710e-001
    outer loop
      vertex -1.930000e+001  1.557414e+001  4.517437e+000
      vertex -1.564649e+001  1.557435e+001  4.517687e+000
      vertex -1.564649e+001  1.562019e+001  4.578268e+000
    endloop
  endfacet
  facet normal  0.000000e+000 -7.972544e-001  6.036435e-001
    outer loop
      vertex -1.930000e+001  1.557414e+001  4.517437e+000
      vertex -1.564649e+001  1.562019e+001  4.578268e+000
      vertex -1.930000e+001  1.562019e+001  4.578268e+000
    endloop
  endfacet
  facet normal  7.234464e-005  4.757626e-001  8.795737e-001
    outer loop
      vertex -1.564649e+001  1.467705e+001  4.323095e+000
      vertex -1.930000e+001  1.460605e+001  4.361797e+000
      vertex -1.564649e+001  1.461022e+001  4.359241e+000
    endloop
  endfacet
  facet normal -7.232110e-005  5.678664e-001  8.231207e-001
    outer loop
      vertex -1.564649e+001  1.461022e+001  4.359241e+000
      vertex -1.930000e+001  1.460605e+001  4.361797e+000
      vertex -1.930000e+001  1.454325e+001  4.405126e+000
    endloop
  endfacet
  facet normal  7.726171e-005  5.623128e-001  8.269246e-001
    outer loop
      vertex -1.564649e+001  1.461022e+001  4.359241e+000
      vertex -1.930000e+001  1.454325e+001  4.405126e+000
      vertex -1.564649e+001  1.454740e+001  4.401961e+000
    endloop
  endfacet
  facet normal -7.770474e-005  6.485662e-001  7.611582e-001
    outer loop
      vertex -1.564649e+001  1.454740e+001  4.401961e+000
      vertex -1.930000e+001  1.454325e+001  4.405126e+000
      vertex -1.930000e+001  1.448517e+001  4.454611e+000
    endloop
  endfacet
  facet normal  8.253985e-005  6.430826e-001  7.657968e-001
    outer loop
      vertex -1.564649e+001  1.454740e+001  4.401961e+000
      vertex -1.930000e+001  1.448517e+001  4.454611e+000
      vertex -1.564649e+001  1.448922e+001  4.450819e+000
    endloop
  endfacet
  facet normal -8.275572e-005  7.225427e-001  6.913262e-001
    outer loop
      vertex -1.564649e+001  1.448922e+001  4.450819e+000
      vertex -1.930000e+001  1.448517e+001  4.454611e+000
      vertex -1.930000e+001  1.443242e+001  4.509740e+000
    endloop
  endfacet
  facet normal  8.762922e-005  7.172632e-001  6.968023e-001
    outer loop
      vertex -1.564649e+001  1.448922e+001  4.450819e+000
      vertex -1.930000e+001  1.443242e+001  4.509740e+000
      vertex -1.564649e+001  1.443628e+001  4.505312e+000
    endloop
  endfacet
  facet normal -8.807064e-005  7.890405e-001  6.143412e-001
    outer loop
      vertex -1.564649e+001  1.443628e+001  4.505312e+000
      vertex -1.930000e+001  1.443242e+001  4.509740e+000
      vertex -1.930000e+001  1.438555e+001  4.569944e+000
    endloop
  endfacet
  facet normal  9.283196e-005  7.840731e-001  6.206684e-001
    outer loop
      vertex -1.564649e+001  1.443628e+001  4.505312e+000
      vertex -1.930000e+001  1.438555e+001  4.569944e+000
      vertex -1.564649e+001  1.438912e+001  4.564881e+000
    endloop
  endfacet
  facet normal -9.338008e-005  8.473735e-001  5.309974e-001
    outer loop
      vertex -1.564649e+001  1.438912e+001  4.564881e+000
      vertex -1.930000e+001  1.438555e+001  4.569944e+000
      vertex -1.930000e+001  1.434503e+001  4.634598e+000
    endloop
  endfacet
  facet normal  9.817760e-005  8.428379e-001  5.381675e-001
    outer loop
      vertex -1.564649e+001  1.438912e+001  4.564881e+000
      vertex -1.930000e+001  1.434503e+001  4.634598e+000
      vertex -1.564649e+001  1.434824e+001  4.628915e+000
    endloop
  endfacet
  facet normal -9.863668e-005  8.969439e-001  4.421443e-001
    outer loop
      vertex -1.564649e+001  1.434824e+001  4.628915e+000
      vertex -1.930000e+001  1.434503e+001  4.634598e+000
      vertex -1.930000e+001  1.431130e+001  4.703034e+000
    endloop
  endfacet
  facet normal  1.035811e-004  8.929639e-001  4.501285e-001
    outer loop
      vertex -1.564649e+001  1.434824e+001  4.628915e+000
      vertex -1.930000e+001  1.431130e+001  4.703034e+000
      vertex -1.564649e+001  1.431404e+001  4.696756e+000
    endloop
  endfacet
  facet normal -1.038500e-004  9.372211e-001  3.487355e-001
    outer loop
      vertex -1.564649e+001  1.431404e+001  4.696756e+000
      vertex -1.930000e+001  1.431130e+001  4.703034e+000
      vertex -1.930000e+001  1.428469e+001  4.774544e+000
    endloop
  endfacet
  facet normal  1.087539e-004  9.339222e-001  3.574763e-001
    outer loop
      vertex -1.564649e+001  1.431404e+001  4.696756e+000
      vertex -1.930000e+001  1.428469e+001  4.774544e+000
      vertex -1.564649e+001  1.428688e+001  4.767710e+000
    endloop
  endfacet
  facet normal -1.094211e-004  9.678036e-001  2.517065e-001
    outer loop
      vertex -1.564649e+001  1.428688e+001  4.767710e+000
      vertex -1.930000e+001  1.428469e+001  4.774544e+000
      vertex -1.930000e+001  1.426548e+001  4.848387e+000
    endloop
  endfacet
  facet normal  1.142702e-004  9.652928e-001  2.611705e-001
    outer loop
      vertex -1.564649e+001  1.428688e+001  4.767710e+000
      vertex -1.930000e+001  1.426548e+001  4.848387e+000
      vertex -1.564649e+001  1.426704e+001  4.841047e+000
    endloop
  endfacet
  facet normal -1.147521e-004  9.883705e-001  1.520647e-001
    outer loop
      vertex -1.564649e+001  1.426704e+001  4.841047e+000
      vertex -1.930000e+001  1.426548e+001  4.848387e+000
      vertex -1.930000e+001  1.425388e+001  4.923799e+000
    endloop
  endfacet
  facet normal  1.198666e-004  9.867632e-001  1.621676e-001
    outer loop
      vertex -1.564649e+001  1.426704e+001  4.841047e+000
      vertex -1.930000e+001  1.425388e+001  4.923799e+000
      vertex -1.564649e+001  1.425472e+001  4.916015e+000
    endloop
  endfacet
  facet normal -1.200371e-004  9.987065e-001  5.084620e-002
    outer loop
      vertex -1.564649e+001  1.425472e+001  4.916015e+000
      vertex -1.930000e+001  1.425388e+001  4.923799e+000
      vertex -1.930000e+001  1.425000e+001  5.000000e+000
    endloop
  endfacet
  facet normal  1.258263e-004  9.981065e-001  6.150808e-002
    outer loop
      vertex -1.564649e+001  1.425472e+001  4.916015e+000
      vertex -1.930000e+001  1.425000e+001  5.000000e+000
      vertex -1.564649e+001  1.425004e+001  4.991845e+000
    endloop
  endfacet
  facet normal -1.224455e-004  9.987633e-001 -4.971833e-002
    outer loop
      vertex -1.564649e+001  1.425004e+001  4.991845e+000
      vertex -1.930000e+001  1.425000e+001  5.000000e+000
      vertex -1.930000e+001  1.425371e+001  5.074524e+000
    endloop
  endfacet
  facet normal  1.026314e-004  9.992080e-001 -3.979208e-002
    outer loop
      vertex -1.564649e+001  1.425004e+001  4.991845e+000
      vertex -1.930000e+001  1.425371e+001  5.074524e+000
      vertex -1.564649e+001  1.425307e+001  5.067759e+000
    endloop
  endfacet
  facet normal -1.009460e-004  9.888754e-001 -1.487457e-001
    outer loop
      vertex -1.564649e+001  1.425307e+001  5.067759e+000
      vertex -1.930000e+001  1.425371e+001  5.074524e+000
      vertex -1.930000e+001  1.426481e+001  5.148310e+000
    endloop
  endfacet
  facet normal  8.072331e-005  9.900554e-001 -1.406780e-001
    outer loop
      vertex -1.564649e+001  1.425307e+001  5.067759e+000
      vertex -1.930000e+001  1.426481e+001  5.148310e+000
      vertex -1.564649e+001  1.426375e+001  5.142977e+000
    endloop
  endfacet
  facet normal -7.942200e-005  9.692053e-001 -2.462539e-001
    outer loop
      vertex -1.564649e+001  1.426375e+001  5.142977e+000
      vertex -1.930000e+001  1.426481e+001  5.148310e+000
      vertex -1.930000e+001  1.428319e+001  5.220628e+000
    endloop
  endfacet
  facet normal  5.941873e-005  9.707464e-001 -2.401070e-001
    outer loop
      vertex -1.564649e+001  1.426375e+001  5.142977e+000
      vertex -1.930000e+001  1.428319e+001  5.220628e+000
      vertex -1.564649e+001  1.428200e+001  5.216728e+000
    endloop
  endfacet
  facet normal -5.868293e-005  9.399344e-001 -3.413551e-001
    outer loop
      vertex -1.564649e+001  1.428200e+001  5.216728e+000
      vertex -1.930000e+001  1.428319e+001  5.220628e+000
      vertex -1.930000e+001  1.430866e+001  5.290763e+000
    endloop
  endfacet
  facet normal  3.895600e-005  9.414722e-001 -3.370905e-001
    outer loop
      vertex -1.564649e+001  1.428200e+001  5.216728e+000
      vertex -1.930000e+001  1.430866e+001  5.290763e+000
      vertex -1.564649e+001  1.430761e+001  5.288255e+000
    endloop
  endfacet
  facet normal -3.843171e-005  9.013649e-001 -4.330605e-001
    outer loop
      vertex -1.564649e+001  1.430761e+001  5.288255e+000
      vertex -1.930000e+001  1.430866e+001  5.290763e+000
      vertex -1.930000e+001  1.434097e+001  5.358019e+000
    endloop
  endfacet
  facet normal  1.918348e-005  9.025403e-001 -4.306054e-001
    outer loop
      vertex -1.564649e+001  1.430761e+001  5.288255e+000
      vertex -1.930000e+001  1.434097e+001  5.358019e+000
      vertex -1.564649e+001  1.434032e+001  5.356825e+000
    endloop
  endfacet
  facet normal -1.882602e-005  8.538733e-001 -5.204808e-001
    outer loop
      vertex -1.564649e+001  1.434032e+001  5.356825e+000
      vertex -1.930000e+001  1.434097e+001  5.358019e+000
      vertex -1.930000e+001  1.437981e+001  5.421732e+000
    endloop
  endfacet
  facet normal  0.000000e+000  8.543442e-001 -5.197076e-001
    outer loop
      vertex -1.564649e+001  1.434032e+001  5.356825e+000
      vertex -1.930000e+001  1.437981e+001  5.421732e+000
      vertex -1.564649e+001  1.437981e+001  5.421732e+000
    endloop
  endfacet
  facet normal -6.735236e-005 -4.813050e-001 -8.765532e-001
    outer loop
      vertex -1.930000e+001  1.539395e+001  5.638203e+000
      vertex -1.564649e+001  1.532295e+001  5.676905e+000
      vertex -1.930000e+001  1.532707e+001  5.674926e+000
    endloop
  endfacet
  facet normal  6.715583e-005 -3.843400e-001 -9.231917e-001
    outer loop
      vertex -1.930000e+001  1.532707e+001  5.674926e+000
      vertex -1.564649e+001  1.532295e+001  5.676905e+000
      vertex -1.564649e+001  1.525282e+001  5.706105e+000
    endloop
  endfacet
  facet normal -6.236557e-005 -3.897578e-001 -9.209175e-001
    outer loop
      vertex -1.930000e+001  1.532707e+001  5.674926e+000
      vertex -1.564649e+001  1.525282e+001  5.706105e+000
      vertex -1.930000e+001  1.525680e+001  5.704664e+000
    endloop
  endfacet
  facet normal  6.201980e-005 -2.889678e-001 -9.573388e-001
    outer loop
      vertex -1.930000e+001  1.525680e+001  5.704664e+000
      vertex -1.564649e+001  1.525282e+001  5.706105e+000
      vertex -1.564649e+001  1.518008e+001  5.728059e+000
    endloop
  endfacet
  facet normal -5.727943e-005 -2.941658e-001 -9.557544e-001
    outer loop
      vertex -1.930000e+001  1.525680e+001  5.704664e+000
      vertex -1.564649e+001  1.518008e+001  5.728059e+000
      vertex -1.930000e+001  1.518388e+001  5.727109e+000
    endloop
  endfacet
  facet normal  5.706430e-005 -1.906382e-001 -9.816604e-001
    outer loop
      vertex -1.930000e+001  1.518388e+001  5.727109e+000
      vertex -1.564649e+001  1.518008e+001  5.728059e+000
      vertex -1.564649e+001  1.510550e+001  5.742542e+000
    endloop
  endfacet
  facet normal -5.236525e-005 -1.955488e-001 -9.806939e-001
    outer loop
      vertex -1.930000e+001  1.518388e+001  5.727109e+000
      vertex -1.564649e+001  1.510550e+001  5.742542e+000
      vertex -1.930000e+001  1.510905e+001  5.742029e+000
    endloop
  endfacet
  facet normal  5.203416e-005 -9.034844e-002 -9.959102e-001
    outer loop
      vertex -1.930000e+001  1.510905e+001  5.742029e+000
      vertex -1.564649e+001  1.510550e+001  5.742542e+000
      vertex -1.564649e+001  1.502984e+001  5.749406e+000
    endloop
  endfacet
  facet normal -4.734980e-005 -9.489285e-002 -9.954875e-001
    outer loop
      vertex -1.930000e+001  1.510905e+001  5.742029e+000
      vertex -1.564649e+001  1.502984e+001  5.749406e+000
      vertex -1.930000e+001  1.503310e+001  5.749269e+000
    endloop
  endfacet
  facet normal  4.715696e-005  1.087684e-002 -9.999409e-001
    outer loop
      vertex -1.930000e+001  1.503310e+001  5.749269e+000
      vertex -1.564649e+001  1.502984e+001  5.749406e+000
      vertex -1.564649e+001  1.495387e+001  5.748580e+000
    endloop
  endfacet
  facet normal -4.248875e-005  6.743259e-003 -9.999772e-001
    outer loop
      vertex -1.930000e+001  1.503310e+001  5.749269e+000
      vertex -1.564649e+001  1.495387e+001  5.748580e+000
      vertex -1.930000e+001  1.495680e+001  5.748755e+000
    endloop
  endfacet
  facet normal  4.222358e-005  1.119765e-001 -9.937109e-001
    outer loop
      vertex -1.930000e+001  1.495680e+001  5.748755e+000
      vertex -1.564649e+001  1.495387e+001  5.748580e+000
      vertex -1.564649e+001  1.487838e+001  5.740073e+000
    endloop
  endfacet
  facet normal -3.755852e-005  1.083049e-001 -9.941177e-001
    outer loop
      vertex -1.930000e+001  1.495680e+001  5.748755e+000
      vertex -1.564649e+001  1.487838e+001  5.740073e+000
      vertex -1.930000e+001  1.488095e+001  5.740491e+000
    endloop
  endfacet
  facet normal  3.743626e-005  2.119382e-001 -9.772831e-001
    outer loop
      vertex -1.930000e+001  1.488095e+001  5.740491e+000
      vertex -1.564649e+001  1.487838e+001  5.740073e+000
      vertex -1.564649e+001  1.480413e+001  5.723971e+000
    endloop
  endfacet
  facet normal -3.274951e-005  2.087480e-001 -9.779695e-001
    outer loop
      vertex -1.930000e+001  1.488095e+001  5.740491e+000
      vertex -1.564649e+001  1.480413e+001  5.723971e+000
      vertex -1.930000e+001  1.480633e+001  5.724564e+000
    endloop
  endfacet
  facet normal  3.261931e-005  3.097187e-001 -9.508283e-001
    outer loop
      vertex -1.930000e+001  1.480633e+001  5.724564e+000
      vertex -1.564649e+001  1.480413e+001  5.723971e+000
      vertex -1.564649e+001  1.473189e+001  5.700440e+000
    endloop
  endfacet
  facet normal -2.787929e-005  3.070318e-001 -9.516993e-001
    outer loop
      vertex -1.930000e+001  1.480633e+001  5.724564e+000
      vertex -1.564649e+001  1.473189e+001  5.700440e+000
      vertex -1.930000e+001  1.473372e+001  5.701138e+000
    endloop
  endfacet
  facet normal  2.790900e-005  4.043283e-001 -9.146139e-001
    outer loop
      vertex -1.930000e+001  1.473372e+001  5.701138e+000
      vertex -1.564649e+001  1.473189e+001  5.700440e+000
      vertex -1.564649e+001  1.466240e+001  5.669722e+000
    endloop
  endfacet
  facet normal -2.327497e-005  4.021325e-001 -9.155816e-001
    outer loop
      vertex -1.930000e+001  1.473372e+001  5.701138e+000
      vertex -1.564649e+001  1.466240e+001  5.669722e+000
      vertex -1.930000e+001  1.466386e+001  5.670455e+000
    endloop
  endfacet
  facet normal  2.301899e-005  4.947811e-001 -8.690177e-001
    outer loop
      vertex -1.930000e+001  1.466386e+001  5.670455e+000
      vertex -1.564649e+001  1.466240e+001  5.669722e+000
      vertex -1.564649e+001  1.459638e+001  5.632132e+000
    endloop
  endfacet
  facet normal -1.851101e-005  4.930810e-001 -8.699834e-001
    outer loop
      vertex -1.930000e+001  1.466386e+001  5.670455e+000
      vertex -1.564649e+001  1.459638e+001  5.632132e+000
      vertex -1.930000e+001  1.459748e+001  5.632833e+000
    endloop
  endfacet
  facet normal  1.834052e-005  5.801583e-001 -8.145037e-001
    outer loop
      vertex -1.930000e+001  1.459748e+001  5.632833e+000
      vertex -1.564649e+001  1.459638e+001  5.632132e+000
      vertex -1.564649e+001  1.453450e+001  5.588055e+000
    endloop
  endfacet
  facet normal -1.382485e-005  5.789191e-001 -8.153850e-001
    outer loop
      vertex -1.930000e+001  1.459748e+001  5.632833e+000
      vertex -1.564649e+001  1.453450e+001  5.588055e+000
      vertex -1.930000e+001  1.453527e+001  5.588662e+000
    endloop
  endfacet
  facet normal  1.371848e-005  6.595863e-001 -7.516288e-001
    outer loop
      vertex -1.930000e+001  1.453527e+001  5.588662e+000
      vertex -1.564649e+001  1.453450e+001  5.588055e+000
      vertex -1.564649e+001  1.447740e+001  5.537944e+000
    endloop
  endfacet
  facet normal -9.318854e-006  6.587638e-001 -7.523497e-001
    outer loop
      vertex -1.930000e+001  1.453527e+001  5.588662e+000
      vertex -1.564649e+001  1.447740e+001  5.537944e+000
      vertex -1.930000e+001  1.447786e+001  5.538398e+000
    endloop
  endfacet
  facet normal  8.948138e-006  7.322413e-001 -6.810452e-001
    outer loop
      vertex -1.930000e+001  1.447786e+001  5.538398e+000
      vertex -1.564649e+001  1.447740e+001  5.537944e+000
      vertex -1.564649e+001  1.442565e+001  5.482313e+000
    endloop
  endfacet
  facet normal -4.583994e-006  7.318017e-001 -6.815175e-001
    outer loop
      vertex -1.930000e+001  1.447786e+001  5.538398e+000
      vertex -1.564649e+001  1.442565e+001  5.482313e+000
      vertex -1.930000e+001  1.442586e+001  5.482563e+000
    endloop
  endfacet
  facet normal  4.519807e-006  7.973850e-001 -6.034710e-001
    outer loop
      vertex -1.930000e+001  1.442586e+001  5.482563e+000
      vertex -1.564649e+001  1.442565e+001  5.482313e+000
      vertex -1.564649e+001  1.437981e+001  5.421732e+000
    endloop
  endfacet
  facet normal  0.000000e+000  7.972544e-001 -6.036435e-001
    outer loop
      vertex -1.930000e+001  1.442586e+001  5.482563e+000
      vertex -1.564649e+001  1.437981e+001  5.421732e+000
      vertex -1.930000e+001  1.437981e+001  5.421732e+000
    endloop
  endfacet
  facet normal  7.234464e-005 -4.757626e-001 -8.795737e-001
    outer loop
      vertex -1.564649e+001  1.532295e+001  5.676905e+000
      vertex -1.930000e+001  1.539395e+001  5.638203e+000
      vertex -1.564649e+001  1.538978e+001  5.640759e+000
    endloop
  endfacet
  facet normal -7.232110e-005 -5.678664e-001 -8.231207e-001
    outer loop
      vertex -1.564649e+001  1.538978e+001  5.640759e+000
      vertex -1.930000e+001  1.539395e+001  5.638203e+000
      vertex -1.930000e+001  1.545675e+001  5.594874e+000
    endloop
  endfacet
  facet normal  7.726171e-005 -5.623128e-001 -8.269246e-001
    outer loop
      vertex -1.564649e+001  1.538978e+001  5.640759e+000
      vertex -1.930000e+001  1.545675e+001  5.594874e+000
      vertex -1.564649e+001  1.545260e+001  5.598039e+000
    endloop
  endfacet
  facet normal -7.770474e-005 -6.485662e-001 -7.611582e-001
    outer loop
      vertex -1.564649e+001  1.545260e+001  5.598039e+000
      vertex -1.930000e+001  1.545675e+001  5.594874e+000
      vertex -1.930000e+001  1.551483e+001  5.545389e+000
    endloop
  endfacet
  facet normal  8.253985e-005 -6.430826e-001 -7.657968e-001
    outer loop
      vertex -1.564649e+001  1.545260e+001  5.598039e+000
      vertex -1.930000e+001  1.551483e+001  5.545389e+000
      vertex -1.564649e+001  1.551078e+001  5.549181e+000
    endloop
  endfacet
  facet normal -8.275572e-005 -7.225427e-001 -6.913262e-001
    outer loop
      vertex -1.564649e+001  1.551078e+001  5.549181e+000
      vertex -1.930000e+001  1.551483e+001  5.545389e+000
      vertex -1.930000e+001  1.556758e+001  5.490260e+000
    endloop
  endfacet
  facet normal  8.762922e-005 -7.172632e-001 -6.968023e-001
    outer loop
      vertex -1.564649e+001  1.551078e+001  5.549181e+000
      vertex -1.930000e+001  1.556758e+001  5.490260e+000
      vertex -1.564649e+001  1.556372e+001  5.494688e+000
    endloop
  endfacet
  facet normal -8.807064e-005 -7.890405e-001 -6.143412e-001
    outer loop
      vertex -1.564649e+001  1.556372e+001  5.494688e+000
      vertex -1.930000e+001  1.556758e+001  5.490260e+000
      vertex -1.930000e+001  1.561445e+001  5.430056e+000
    endloop
  endfacet
  facet normal  9.283196e-005 -7.840731e-001 -6.206684e-001
    outer loop
      vertex -1.564649e+001  1.556372e+001  5.494688e+000
      vertex -1.930000e+001  1.561445e+001  5.430056e+000
      vertex -1.564649e+001  1.561088e+001  5.435119e+000
    endloop
  endfacet
  facet normal -9.338008e-005 -8.473735e-001 -5.309974e-001
    outer loop
      vertex -1.564649e+001  1.561088e+001  5.435119e+000
      vertex -1.930000e+001  1.561445e+001  5.430056e+000
      vertex -1.930000e+001  1.565497e+001  5.365402e+000
    endloop
  endfacet
  facet normal  9.817760e-005 -8.428379e-001 -5.381675e-001
    outer loop
      vertex -1.564649e+001  1.561088e+001  5.435119e+000
      vertex -1.930000e+001  1.565497e+001  5.365402e+000
      vertex -1.564649e+001  1.565176e+001  5.371085e+000
    endloop
  endfacet
  facet normal -9.863668e-005 -8.969439e-001 -4.421443e-001
    outer loop
      vertex -1.564649e+001  1.565176e+001  5.371085e+000
      vertex -1.930000e+001  1.565497e+001  5.365402e+000
      vertex -1.930000e+001  1.568870e+001  5.296966e+000
    endloop
  endfacet
  facet normal  1.035811e-004 -8.929639e-001 -4.501285e-001
    outer loop
      vertex -1.564649e+001  1.565176e+001  5.371085e+000
      vertex -1.930000e+001  1.568870e+001  5.296966e+000
      vertex -1.564649e+001  1.568596e+001  5.303244e+000
    endloop
  endfacet
  facet normal -1.038500e-004 -9.372211e-001 -3.487355e-001
    outer loop
      vertex -1.564649e+001  1.568596e+001  5.303244e+000
      vertex -1.930000e+001  1.568870e+001  5.296966e+000
      vertex -1.930000e+001  1.571531e+001  5.225456e+000
    endloop
  endfacet
  facet normal  1.087539e-004 -9.339222e-001 -3.574763e-001
    outer loop
      vertex -1.564649e+001  1.568596e+001  5.303244e+000
      vertex -1.930000e+001  1.571531e+001  5.225456e+000
      vertex -1.564649e+001  1.571312e+001  5.232290e+000
    endloop
  endfacet
  facet normal -1.094211e-004 -9.678036e-001 -2.517065e-001
    outer loop
      vertex -1.564649e+001  1.571312e+001  5.232290e+000
      vertex -1.930000e+001  1.571531e+001  5.225456e+000
      vertex -1.930000e+001  1.573452e+001  5.151613e+000
    endloop
  endfacet
  facet normal  1.142702e-004 -9.652928e-001 -2.611705e-001
    outer loop
      vertex -1.564649e+001  1.571312e+001  5.232290e+000
      vertex -1.930000e+001  1.573452e+001  5.151613e+000
      vertex -1.564649e+001  1.573296e+001  5.158953e+000
    endloop
  endfacet
  facet normal -1.147521e-004 -9.883705e-001 -1.520647e-001
    outer loop
      vertex -1.564649e+001  1.573296e+001  5.158953e+000
      vertex -1.930000e+001  1.573452e+001  5.151613e+000
      vertex -1.930000e+001  1.574612e+001  5.076201e+000
    endloop
  endfacet
  facet normal  1.198666e-004 -9.867632e-001 -1.621676e-001
    outer loop
      vertex -1.564649e+001  1.573296e+001  5.158953e+000
      vertex -1.930000e+001  1.574612e+001  5.076201e+000
      vertex -1.564649e+001  1.574528e+001  5.083985e+000
    endloop
  endfacet
  facet normal -1.200371e-004 -9.987065e-001 -5.084620e-002
    outer loop
      vertex -1.564649e+001  1.574528e+001  5.083985e+000
      vertex -1.930000e+001  1.574612e+001  5.076201e+000
      vertex -1.930000e+001  1.575000e+001  5.000000e+000
    endloop
  endfacet
  facet normal  1.258263e-004 -9.981065e-001 -6.150808e-002
    outer loop
      vertex -1.564649e+001  1.574528e+001  5.083985e+000
      vertex -1.930000e+001  1.575000e+001  5.000000e+000
      vertex -1.564649e+001  1.574996e+001  5.008155e+000
    endloop
  endfacet
  facet normal -1.224455e-004 -9.987633e-001  4.971833e-002
    outer loop
      vertex -1.564649e+001  1.574996e+001  5.008155e+000
      vertex -1.930000e+001  1.575000e+001  5.000000e+000
      vertex -1.930000e+001  1.574629e+001  4.925476e+000
    endloop
  endfacet
  facet normal  1.026314e-004 -9.992080e-001  3.979208e-002
    outer loop
      vertex -1.564649e+001  1.574996e+001  5.008155e+000
      vertex -1.930000e+001  1.574629e+001  4.925476e+000
      vertex -1.564649e+001  1.574693e+001  4.932241e+000
    endloop
  endfacet
  facet normal -1.009460e-004 -9.888754e-001  1.487457e-001
    outer loop
      vertex -1.564649e+001  1.574693e+001  4.932241e+000
      vertex -1.930000e+001  1.574629e+001  4.925476e+000
      vertex -1.930000e+001  1.573519e+001  4.851690e+000
    endloop
  endfacet
  facet normal  8.072331e-005 -9.900554e-001  1.406780e-001
    outer loop
      vertex -1.564649e+001  1.574693e+001  4.932241e+000
      vertex -1.930000e+001  1.573519e+001  4.851690e+000
      vertex -1.564649e+001  1.573625e+001  4.857023e+000
    endloop
  endfacet
  facet normal -7.942200e-005 -9.692053e-001  2.462539e-001
    outer loop
      vertex -1.564649e+001  1.573625e+001  4.857023e+000
      vertex -1.930000e+001  1.573519e+001  4.851690e+000
      vertex -1.930000e+001  1.571681e+001  4.779372e+000
    endloop
  endfacet
  facet normal  5.941873e-005 -9.707464e-001  2.401070e-001
    outer loop
      vertex -1.564649e+001  1.573625e+001  4.857023e+000
      vertex -1.930000e+001  1.571681e+001  4.779372e+000
      vertex -1.564649e+001  1.571800e+001  4.783272e+000
    endloop
  endfacet
  facet normal -5.868293e-005 -9.399344e-001  3.413551e-001
    outer loop
      vertex -1.564649e+001  1.571800e+001  4.783272e+000
      vertex -1.930000e+001  1.571681e+001  4.779372e+000
      vertex -1.930000e+001  1.569134e+001  4.709237e+000
    endloop
  endfacet
  facet normal  3.895600e-005 -9.414722e-001  3.370905e-001
    outer loop
      vertex -1.564649e+001  1.571800e+001  4.783272e+000
      vertex -1.930000e+001  1.569134e+001  4.709237e+000
      vertex -1.564649e+001  1.569239e+001  4.711745e+000
    endloop
  endfacet
  facet normal -3.843171e-005 -9.013649e-001  4.330605e-001
    outer loop
      vertex -1.564649e+001  1.569239e+001  4.711745e+000
      vertex -1.930000e+001  1.569134e+001  4.709237e+000
      vertex -1.930000e+001  1.565903e+001  4.641981e+000
    endloop
  endfacet
  facet normal  1.918348e-005 -9.025403e-001  4.306054e-001
    outer loop
      vertex -1.564649e+001  1.569239e+001  4.711745e+000
      vertex -1.930000e+001  1.565903e+001  4.641981e+000
      vertex -1.564649e+001  1.565968e+001  4.643175e+000
    endloop
  endfacet
  facet normal -1.882602e-005 -8.538733e-001  5.204808e-001
    outer loop
      vertex -1.564649e+001  1.565968e+001  4.643175e+000
      vertex -1.930000e+001  1.565903e+001  4.641981e+000
      vertex -1.930000e+001  1.562019e+001  4.578268e+000
    endloop
  endfacet
  facet normal  0.000000e+000 -8.543442e-001  5.197076e-001
    outer loop
      vertex -1.564649e+001  1.565968e+001  4.643175e+000
      vertex -1.930000e+001  1.562019e+001  4.578268e+000
      vertex -1.564649e+001  1.562019e+001  4.578268e+000
    endloop
  endfacet
  facet normal -9.999999e-001  0.000000e+000  0.000000e+000
    outer loop
      vertex -2.050000e+001  1.290000e+001  5.000000e+000
      vertex -2.050000e+001  1.450394e+001  5.062666e+000
      vertex -2.050000e+001  1.450000e+001  5.000000e+000
    endloop
  endfacet
  facet normal -1.000000e+000  0.000000e+000  0.000000e+000
    outer loop
      vertex -2.050000e+001  1.463552e+001  4.657726e+000
      vertex -2.050000e+001  1.293576e+001  4.614126e+000
      vertex -2.050000e+001  1.459549e+001  4.706107e+000
    endloop
  endfacet
  facet normal -1.000000e+000  -0.000000e+000  0.000000e+000
    outer loop
      vertex -2.050000e+001  1.463552e+001  4.657726e+000
      vertex -2.050000e+001  1.468129e+001  4.614743e+000
      vertex -2.050000e+001  1.293576e+001  4.614126e+000
    endloop
  endfacet
  facet normal -1.000000e+000  0.000000e+000  0.000000e+000
    outer loop
      vertex -2.050000e+001  1.540451e+001  5.293893e+000
      vertex -2.050000e+001  1.536448e+001  5.342274e+000
      vertex -2.050000e+001  1.708408e+001  5.258065e+000
    endloop
  endfacet
  facet normal -1.000000e+000  0.000000e+000  0.000000e+000
    outer loop
      vertex -2.050000e+001  1.709602e+001  5.129278e+000
      vertex -2.050000e+001  1.548429e+001  5.124345e+000
      vertex -2.050000e+001  1.546489e+001  5.184062e+000
    endloop
  endfacet
  facet normal -1.000000e+000  0.000000e+000  -0.000000e+000
    outer loop
      vertex -2.050000e+001  1.531871e+001  4.614743e+000
      vertex -2.050000e+001  1.536448e+001  4.657726e+000
      vertex -2.050000e+001  1.706424e+001  4.614126e+000
    endloop
  endfacet
  facet normal -1.000000e+000  0.000000e+000  0.000000e+000
    outer loop
      vertex -2.050000e+001  1.296343e+001  4.487781e+000
      vertex -2.050000e+001  1.293576e+001  4.614126e+000
      vertex -2.050000e+001  1.468129e+001  4.614743e+000
    endloop
  endfacet
  facet normal -1.000000e+000  0.000000e+000  -0.000000e+000
    outer loop
      vertex -2.050000e+001  1.296343e+001  4.487781e+000
      vertex -2.050000e+001  1.468129e+001  4.614743e+000
      vertex -2.050000e+001  1.473209e+001  4.577836e+000
    endloop
  endfacet
  facet normal -1.000000e+000  0.000000e+000  -0.000000e+000
    outer loop
      vertex -2.050000e+001  1.296343e+001  4.487781e+000
      vertex -2.050000e+001  1.473209e+001  4.577836e+000
      vertex -2.050000e+001  1.478711e+001  4.547586e+000
    endloop
  endfacet
  facet normal -9.999999e-001  0.000000e+000  -0.000000e+000
    outer loop
      vertex -2.050000e+001  1.296343e+001  4.487781e+000
      vertex -2.050000e+001  1.478711e+001  4.547586e+000
      vertex -2.050000e+001  1.484549e+001  4.524472e+000
    endloop
  endfacet
  facet normal -1.000000e+000  0.000000e+000  -0.000000e+000
    outer loop
      vertex -2.050000e+001  1.296343e+001  4.487781e+000
      vertex -2.050000e+001  1.484549e+001  4.524472e+000
      vertex -2.050000e+001  1.490631e+001  4.508856e+000
    endloop
  endfacet
  facet normal -1.000000e+000  0.000000e+000  -0.000000e+000
    outer loop
      vertex -2.050000e+001  1.296343e+001  4.487781e+000
      vertex -2.050000e+001  1.490631e+001  4.508856e+000
      vertex -2.050000e+001  1.496861e+001  4.500987e+000
    endloop
  endfacet
  facet normal -1.000000e+000  0.000000e+000  0.000000e+000
    outer loop
      vertex -2.050000e+001  1.296343e+001  4.487781e+000
      vertex -2.050000e+001  1.496861e+001  4.500987e+000
      vertex -2.050000e+001  1.493533e+001  2.900996e+000
    endloop
  endfacet
  facet normal -1.000000e+000  0.000000e+000  0.000000e+000
    outer loop
      vertex -2.050000e+001  1.296343e+001  4.487781e+000
      vertex -2.050000e+001  1.493533e+001  2.900996e+000
      vertex -2.050000e+001  1.480624e+001  2.908958e+000
    endloop
  endfacet
  facet normal -1.000000e+000  0.000000e+000  0.000000e+000
    outer loop
      vertex -2.050000e+001  1.296343e+001  4.487781e+000
      vertex -2.050000e+001  1.480624e+001  2.908958e+000
      vertex -2.050000e+001  1.467788e+001  2.924853e+000
    endloop
  endfacet
  facet normal -1.000000e+000  0.000000e+000  0.000000e+000
    outer loop
      vertex -2.050000e+001  1.296343e+001  4.487781e+000
      vertex -2.050000e+001  1.467788e+001  2.924853e+000
      vertex -2.050000e+001  1.455074e+001  2.948619e+000
    endloop
  endfacet
  facet normal -1.000000e+000  0.000000e+000  0.000000e+000
    outer loop
      vertex -2.050000e+001  1.296343e+001  4.487781e+000
      vertex -2.050000e+001  1.455074e+001  2.948619e+000
      vertex -2.050000e+001  1.442531e+001  2.980166e+000
    endloop
  endfacet
  facet normal -1.000000e+000  0.000000e+000  0.000000e+000
    outer loop
      vertex -2.050000e+001  1.296343e+001  4.487781e+000
      vertex -2.050000e+001  1.442531e+001  2.980166e+000
      vertex -2.050000e+001  1.430206e+001  3.019376e+000
    endloop
  endfacet
  facet normal -1.000000e+000  0.000000e+000  0.000000e+000
    outer loop
      vertex -2.050000e+001  1.296343e+001  4.487781e+000
      vertex -2.050000e+001  1.430206e+001  3.019376e+000
      vertex -2.050000e+001  1.418145e+001  3.066098e+000
    endloop
  endfacet
  facet normal -1.000000e+000  0.000000e+000  0.000000e+000
    outer loop
      vertex -2.050000e+001  1.296343e+001  4.487781e+000
      vertex -2.050000e+001  1.418145e+001  3.066098e+000
      vertex -2.050000e+001  1.406395e+001  3.120157e+000
    endloop
  endfacet
  facet normal -1.000000e+000  0.000000e+000  0.000000e+000
    outer loop
      vertex -2.050000e+001  1.296343e+001  4.487781e+000
      vertex -2.050000e+001  1.406395e+001  3.120157e+000
      vertex -2.050000e+001  1.395000e+001  3.181347e+000
    endloop
  endfacet
  facet normal -1.000000e+000  0.000000e+000  0.000000e+000
    outer loop
      vertex -2.050000e+001  1.296343e+001  4.487781e+000
      vertex -2.050000e+001  1.395000e+001  3.181347e+000
      vertex -2.050000e+001  1.384003e+001  3.249435e+000
    endloop
  endfacet
  facet normal -1.000000e+000  0.000000e+000  0.000000e+000
    outer loop
      vertex -2.050000e+001  1.296343e+001  4.487781e+000
      vertex -2.050000e+001  1.384003e+001  3.249435e+000
      vertex -2.050000e+001  1.373447e+001  3.324164e+000
    endloop
  endfacet
  facet normal -1.000000e+000  0.000000e+000  0.000000e+000
    outer loop
      vertex -2.050000e+001  1.296343e+001  4.487781e+000
      vertex -2.050000e+001  1.373447e+001  3.324164e+000
      vertex -2.050000e+001  1.363370e+001  3.405250e+000
    endloop
  endfacet
  facet normal -1.000000e+000  0.000000e+000  0.000000e+000
    outer loop
      vertex -2.050000e+001  1.296343e+001  4.487781e+000
      vertex -2.050000e+001  1.363370e+001  3.405250e+000
      vertex -2.050000e+001  1.353812e+001  3.492385e+000
    endloop
  endfacet
  facet normal -1.000000e+000  0.000000e+000  0.000000e+000
    outer loop
      vertex -2.050000e+001  1.296343e+001  4.487781e+000
      vertex -2.050000e+001  1.353812e+001  3.492385e+000
      vertex -2.050000e+001  1.344808e+001  3.585239e+000
    endloop
  endfacet
  facet normal -1.000000e+000  0.000000e+000  0.000000e+000
    outer loop
      vertex -2.050000e+001  1.296343e+001  4.487781e+000
      vertex -2.050000e+001  1.344808e+001  3.585239e+000
      vertex -2.050000e+001  1.336393e+001  3.683460e+000
    endloop
  endfacet
  facet normal -1.000000e+000  0.000000e+000  0.000000e+000
    outer loop
      vertex -2.050000e+001  1.296343e+001  4.487781e+000
      vertex -2.050000e+001  1.336393e+001  3.683460e+000
      vertex -2.050000e+001  1.328599e+001  3.786675e+000
    endloop
  endfacet
  facet normal -1.000000e+000  0.000000e+000  0.000000e+000
    outer loop
      vertex -2.050000e+001  1.296343e+001  4.487781e+000
      vertex -2.050000e+001  1.328599e+001  3.786675e+000
      vertex -2.050000e+001  1.321454e+001  3.894492e+000
    endloop
  endfacet
  facet normal -1.000000e+000  0.000000e+000  0.000000e+000
    outer loop
      vertex -2.050000e+001  1.296343e+001  4.487781e+000
      vertex -2.050000e+001  1.321454e+001  3.894492e+000
      vertex -2.050000e+001  1.314987e+001  4.006504e+000
    endloop
  endfacet
  facet normal -1.000000e+000  0.000000e+000  0.000000e+000
    outer loop
      vertex -2.050000e+001  1.296343e+001  4.487781e+000
      vertex -2.050000e+001  1.314987e+001  4.006504e+000
      vertex -2.050000e+001  1.309222e+001  4.122283e+000
    endloop
  endfacet
  facet normal -1.000000e+000  0.000000e+000  0.000000e+000
    outer loop
      vertex -2.050000e+001  1.296343e+001  4.487781e+000
      vertex -2.050000e+001  1.309222e+001  4.122283e+000
      vertex -2.050000e+001  1.304181e+001  4.241393e+000
    endloop
  endfacet
  facet normal -1.000000e+000  0.000000e+000  0.000000e+000
    outer loop
      vertex -2.050000e+001  1.296343e+001  4.487781e+000
      vertex -2.050000e+001  1.304181e+001  4.241393e+000
      vertex -2.050000e+001  1.299882e+001  4.363379e+000
    endloop
  endfacet
  facet normal -9.999999e-001  -0.000000e+000  0.000000e+000
    outer loop
      vertex -2.050000e+001  1.503139e+001  4.500987e+000
      vertex -2.050000e+001  1.703657e+001  4.487781e+000
      vertex -2.050000e+001  1.700118e+001  4.363379e+000
    endloop
  endfacet
  facet normal -1.000000e+000  -0.000000e+000  0.000000e+000
    outer loop
      vertex -2.050000e+001  1.503139e+001  4.500987e+000
      vertex -2.050000e+001  1.700118e+001  4.363379e+000
      vertex -2.050000e+001  1.695819e+001  4.241393e+000
    endloop
  endfacet
  facet normal -1.000000e+000  -0.000000e+000  0.000000e+000
    outer loop
      vertex -2.050000e+001  1.503139e+001  4.500987e+000
      vertex -2.050000e+001  1.695819e+001  4.241393e+000
      vertex -2.050000e+001  1.690778e+001  4.122283e+000
    endloop
  endfacet
  facet normal -1.000000e+000  -0.000000e+000  0.000000e+000
    outer loop
      vertex -2.050000e+001  1.503139e+001  4.500987e+000
      vertex -2.050000e+001  1.690778e+001  4.122283e+000
      vertex -2.050000e+001  1.685013e+001  4.006504e+000
    endloop
  endfacet
  facet normal -9.999999e-001  -0.000000e+000  0.000000e+000
    outer loop
      vertex -2.050000e+001  1.503139e+001  4.500987e+000
      vertex -2.050000e+001  1.685013e+001  4.006504e+000
      vertex -2.050000e+001  1.678546e+001  3.894492e+000
    endloop
  endfacet
  facet normal -1.000000e+000  -0.000000e+000  0.000000e+000
    outer loop
      vertex -2.050000e+001  1.503139e+001  4.500987e+000
      vertex -2.050000e+001  1.678546e+001  3.894492e+000
      vertex -2.050000e+001  1.671401e+001  3.786675e+000
    endloop
  endfacet
  facet normal -1.000000e+000  -0.000000e+000  0.000000e+000
    outer loop
      vertex -2.050000e+001  1.503139e+001  4.500987e+000
      vertex -2.050000e+001  1.671401e+001  3.786675e+000
      vertex -2.050000e+001  1.663607e+001  3.683460e+000
    endloop
  endfacet
  facet normal -9.999999e-001  -0.000000e+000  0.000000e+000
    outer loop
      vertex -2.050000e+001  1.503139e+001  4.500987e+000
      vertex -2.050000e+001  1.663607e+001  3.683460e+000
      vertex -2.050000e+001  1.655192e+001  3.585239e+000
    endloop
  endfacet
  facet normal -9.999999e-001  -0.000000e+000  0.000000e+000
    outer loop
      vertex -2.050000e+001  1.503139e+001  4.500987e+000
      vertex -2.050000e+001  1.655192e+001  3.585239e+000
      vertex -2.050000e+001  1.646188e+001  3.492385e+000
    endloop
  endfacet
  facet normal -1.000000e+000  -0.000000e+000  0.000000e+000
    outer loop
      vertex -2.050000e+001  1.503139e+001  4.500987e+000
      vertex -2.050000e+001  1.646188e+001  3.492385e+000
      vertex -2.050000e+001  1.636630e+001  3.405250e+000
    endloop
  endfacet
  facet normal -1.000000e+000  -0.000000e+000  0.000000e+000
    outer loop
      vertex -2.050000e+001  1.503139e+001  4.500987e+000
      vertex -2.050000e+001  1.636630e+001  3.405250e+000
      vertex -2.050000e+001  1.626553e+001  3.324164e+000
    endloop
  endfacet
  facet normal -1.000000e+000  -0.000000e+000  0.000000e+000
    outer loop
      vertex -2.050000e+001  1.503139e+001  4.500987e+000
      vertex -2.050000e+001  1.626553e+001  3.324164e+000
      vertex -2.050000e+001  1.615997e+001  3.249435e+000
    endloop
  endfacet
  facet normal -1.000000e+000  -0.000000e+000  0.000000e+000
    outer loop
      vertex -2.050000e+001  1.503139e+001  4.500987e+000
      vertex -2.050000e+001  1.615997e+001  3.249435e+000
      vertex -2.050000e+001  1.605000e+001  3.181347e+000
    endloop
  endfacet
  facet normal -1.000000e+000  -0.000000e+000  0.000000e+000
    outer loop
      vertex -2.050000e+001  1.503139e+001  4.500987e+000
      vertex -2.050000e+001  1.605000e+001  3.181347e+000
      vertex -2.050000e+001  1.593605e+001  3.120157e+000
    endloop
  endfacet
  facet normal -1.000000e+000  -0.000000e+000  0.000000e+000
    outer loop
      vertex -2.050000e+001  1.503139e+001  4.500987e+000
      vertex -2.050000e+001  1.593605e+001  3.120157e+000
      vertex -2.050000e+001  1.581855e+001  3.066098e+000
    endloop
  endfacet
  facet normal -1.000000e+000  -0.000000e+000  0.000000e+000
    outer loop
      vertex -2.050000e+001  1.503139e+001  4.500987e+000
      vertex -2.050000e+001  1.581855e+001  3.066098e+000
      vertex -2.050000e+001  1.569794e+001  3.019376e+000
    endloop
  endfacet
  facet normal -1.000000e+000  -0.000000e+000  0.000000e+000
    outer loop
      vertex -2.050000e+001  1.503139e+001  4.500987e+000
      vertex -2.050000e+001  1.569794e+001  3.019376e+000
      vertex -2.050000e+001  1.557469e+001  2.980166e+000
    endloop
  endfacet
  facet normal -1.000000e+000  -0.000000e+000  0.000000e+000
    outer loop
      vertex -2.050000e+001  1.503139e+001  4.500987e+000
      vertex -2.050000e+001  1.557469e+001  2.980166e+000
      vertex -2.050000e+001  1.544926e+001  2.948619e+000
    endloop
  endfacet
  facet normal -1.000000e+000  -0.000000e+000  0.000000e+000
    outer loop
      vertex -2.050000e+001  1.503139e+001  4.500987e+000
      vertex -2.050000e+001  1.544926e+001  2.948619e+000
      vertex -2.050000e+001  1.532212e+001  2.924853e+000
    endloop
  endfacet
  facet normal -1.000000e+000  -0.000000e+000  0.000000e+000
    outer loop
      vertex -2.050000e+001  1.503139e+001  4.500987e+000
      vertex -2.050000e+001  1.532212e+001  2.924853e+000
      vertex -2.050000e+001  1.519376e+001  2.908958e+000
    endloop
  endfacet
  facet normal -1.000000e+000  -0.000000e+000  0.000000e+000
    outer loop
      vertex -2.050000e+001  1.503139e+001  4.500987e+000
      vertex -2.050000e+001  1.519376e+001  2.908958e+000
      vertex -2.050000e+001  1.506467e+001  2.900996e+000
    endloop
  endfacet
  facet normal -1.000000e+000  0.000000e+000  0.000000e+000
    outer loop
      vertex -2.050000e+001  1.503139e+001  4.500987e+000
      vertex -2.050000e+001  1.506467e+001  2.900996e+000
      vertex -2.050000e+001  1.493533e+001  2.900996e+000
    endloop
  endfacet
  facet normal -1.000000e+000  0.000000e+000  0.000000e+000
    outer loop
      vertex -2.050000e+001  1.503139e+001  4.500987e+000
      vertex -2.050000e+001  1.493533e+001  2.900996e+000
      vertex -2.050000e+001  1.496861e+001  4.500987e+000
    endloop
  endfacet
  facet normal -1.000000e+000  0.000000e+000  -0.000000e+000
    outer loop
      vertex -2.050000e+001  1.296343e+001  5.512219e+000
      vertex -2.050000e+001  1.299882e+001  5.636621e+000
      vertex -2.050000e+001  1.304181e+001  5.758607e+000
    endloop
  endfacet
  facet normal -1.000000e+000  0.000000e+000  -0.000000e+000
    outer loop
      vertex -2.050000e+001  1.296343e+001  5.512219e+000
      vertex -2.050000e+001  1.304181e+001  5.758607e+000
      vertex -2.050000e+001  1.309222e+001  5.877717e+000
    endloop
  endfacet
  facet normal -1.000000e+000  0.000000e+000  -0.000000e+000
    outer loop
      vertex -2.050000e+001  1.296343e+001  5.512219e+000
      vertex -2.050000e+001  1.309222e+001  5.877717e+000
      vertex -2.050000e+001  1.314987e+001  5.993496e+000
    endloop
  endfacet
  facet normal -1.000000e+000  0.000000e+000  -0.000000e+000
    outer loop
      vertex -2.050000e+001  1.296343e+001  5.512219e+000
      vertex -2.050000e+001  1.314987e+001  5.993496e+000
      vertex -2.050000e+001  1.321454e+001  6.105507e+000
    endloop
  endfacet
  facet normal -1.000000e+000  0.000000e+000  -0.000000e+000
    outer loop
      vertex -2.050000e+001  1.296343e+001  5.512219e+000
      vertex -2.050000e+001  1.321454e+001  6.105507e+000
      vertex -2.050000e+001  1.328599e+001  6.213325e+000
    endloop
  endfacet
  facet normal -1.000000e+000  0.000000e+000  -0.000000e+000
    outer loop
      vertex -2.050000e+001  1.296343e+001  5.512219e+000
      vertex -2.050000e+001  1.328599e+001  6.213325e+000
      vertex -2.050000e+001  1.336393e+001  6.316540e+000
    endloop
  endfacet
  facet normal -1.000000e+000  0.000000e+000  -0.000000e+000
    outer loop
      vertex -2.050000e+001  1.296343e+001  5.512219e+000
      vertex -2.050000e+001  1.336393e+001  6.316540e+000
      vertex -2.050000e+001  1.344808e+001  6.414761e+000
    endloop
  endfacet
  facet normal -1.000000e+000  0.000000e+000  -0.000000e+000
    outer loop
      vertex -2.050000e+001  1.296343e+001  5.512219e+000
      vertex -2.050000e+001  1.344808e+001  6.414761e+000
      vertex -2.050000e+001  1.353812e+001  6.507615e+000
    endloop
  endfacet
  facet normal -1.000000e+000  0.000000e+000  -0.000000e+000
    outer loop
      vertex -2.050000e+001  1.296343e+001  5.512219e+000
      vertex -2.050000e+001  1.353812e+001  6.507615e+000
      vertex -2.050000e+001  1.363370e+001  6.594750e+000
    endloop
  endfacet
  facet normal -1.000000e+000  0.000000e+000  -0.000000e+000
    outer loop
      vertex -2.050000e+001  1.296343e+001  5.512219e+000
      vertex -2.050000e+001  1.363370e+001  6.594750e+000
      vertex -2.050000e+001  1.373447e+001  6.675836e+000
    endloop
  endfacet
  facet normal -1.000000e+000  0.000000e+000  -0.000000e+000
    outer loop
      vertex -2.050000e+001  1.296343e+001  5.512219e+000
      vertex -2.050000e+001  1.373447e+001  6.675836e+000
      vertex -2.050000e+001  1.384003e+001  6.750565e+000
    endloop
  endfacet
  facet normal -1.000000e+000  0.000000e+000  -0.000000e+000
    outer loop
      vertex -2.050000e+001  1.296343e+001  5.512219e+000
      vertex -2.050000e+001  1.384003e+001  6.750565e+000
      vertex -2.050000e+001  1.395000e+001  6.818654e+000
    endloop
  endfacet
  facet normal -9.999999e-001  0.000000e+000  -0.000000e+000
    outer loop
      vertex -2.050000e+001  1.296343e+001  5.512219e+000
      vertex -2.050000e+001  1.395000e+001  6.818654e+000
      vertex -2.050000e+001  1.406395e+001  6.879843e+000
    endloop
  endfacet
  facet normal -1.000000e+000  0.000000e+000  -0.000000e+000
    outer loop
      vertex -2.050000e+001  1.296343e+001  5.512219e+000
      vertex -2.050000e+001  1.406395e+001  6.879843e+000
      vertex -2.050000e+001  1.418145e+001  6.933902e+000
    endloop
  endfacet
  facet normal -1.000000e+000  0.000000e+000  -0.000000e+000
    outer loop
      vertex -2.050000e+001  1.296343e+001  5.512219e+000
      vertex -2.050000e+001  1.418145e+001  6.933902e+000
      vertex -2.050000e+001  1.430206e+001  6.980624e+000
    endloop
  endfacet
  facet normal -1.000000e+000  0.000000e+000  -0.000000e+000
    outer loop
      vertex -2.050000e+001  1.296343e+001  5.512219e+000
      vertex -2.050000e+001  1.430206e+001  6.980624e+000
      vertex -2.050000e+001  1.442531e+001  7.019834e+000
    endloop
  endfacet
  facet normal -1.000000e+000  0.000000e+000  -0.000000e+000
    outer loop
      vertex -2.050000e+001  1.296343e+001  5.512219e+000
      vertex -2.050000e+001  1.442531e+001  7.019834e+000
      vertex -2.050000e+001  1.455074e+001  7.051382e+000
    endloop
  endfacet
  facet normal -1.000000e+000  0.000000e+000  -0.000000e+000
    outer loop
      vertex -2.050000e+001  1.296343e+001  5.512219e+000
      vertex -2.050000e+001  1.455074e+001  7.051382e+000
      vertex -2.050000e+001  1.467788e+001  7.075148e+000
    endloop
  endfacet
  facet normal -9.999999e-001  0.000000e+000  -0.000000e+000
    outer loop
      vertex -2.050000e+001  1.296343e+001  5.512219e+000
      vertex -2.050000e+001  1.467788e+001  7.075148e+000
      vertex -2.050000e+001  1.480624e+001  7.091042e+000
    endloop
  endfacet
  facet normal -9.999999e-001  0.000000e+000  -0.000000e+000
    outer loop
      vertex -2.050000e+001  1.296343e+001  5.512219e+000
      vertex -2.050000e+001  1.480624e+001  7.091042e+000
      vertex -2.050000e+001  1.493533e+001  7.099004e+000
    endloop
  endfacet
  facet normal -1.000000e+000  0.000000e+000  -0.000000e+000
    outer loop
      vertex -2.050000e+001  1.296343e+001  5.512219e+000
      vertex -2.050000e+001  1.493533e+001  7.099004e+000
      vertex -2.050000e+001  1.496861e+001  5.499013e+000
    endloop
  endfacet
  facet normal -1.000000e+000  -0.000000e+000  0.000000e+000
    outer loop
      vertex -2.050000e+001  1.296343e+001  5.512219e+000
      vertex -2.050000e+001  1.496861e+001  5.499013e+000
      vertex -2.050000e+001  1.293576e+001  5.385874e+000
    endloop
  endfacet
  facet normal -1.000000e+000  0.000000e+000  0.000000e+000
    outer loop
      vertex -2.050000e+001  1.503139e+001  5.499013e+000
      vertex -2.050000e+001  1.496861e+001  5.499013e+000
      vertex -2.050000e+001  1.493533e+001  7.099004e+000
    endloop
  endfacet
  facet normal -1.000000e+000  0.000000e+000  0.000000e+000
    outer loop
      vertex -2.050000e+001  1.503139e+001  5.499013e+000
      vertex -2.050000e+001  1.493533e+001  7.099004e+000
      vertex -2.050000e+001  1.506467e+001  7.099004e+000
    endloop
  endfacet
  facet normal -1.000000e+000  0.000000e+000  -0.000000e+000
    outer loop
      vertex -2.050000e+001  1.503139e+001  5.499013e+000
      vertex -2.050000e+001  1.506467e+001  7.099004e+000
      vertex -2.050000e+001  1.519376e+001  7.091042e+000
    endloop
  endfacet
  facet normal -1.000000e+000  0.000000e+000  -0.000000e+000
    outer loop
      vertex -2.050000e+001  1.503139e+001  5.499013e+000
      vertex -2.050000e+001  1.519376e+001  7.091042e+000
      vertex -2.050000e+001  1.532212e+001  7.075148e+000
    endloop
  endfacet
  facet normal -1.000000e+000  0.000000e+000  -0.000000e+000
    outer loop
      vertex -2.050000e+001  1.503139e+001  5.499013e+000
      vertex -2.050000e+001  1.532212e+001  7.075148e+000
      vertex -2.050000e+001  1.544926e+001  7.051382e+000
    endloop
  endfacet
  facet normal -1.000000e+000  0.000000e+000  -0.000000e+000
    outer loop
      vertex -2.050000e+001  1.503139e+001  5.499013e+000
      vertex -2.050000e+001  1.544926e+001  7.051382e+000
      vertex -2.050000e+001  1.557469e+001  7.019834e+000
    endloop
  endfacet
  facet normal -9.999999e-001  0.000000e+000  -0.000000e+000
    outer loop
      vertex -2.050000e+001  1.503139e+001  5.499013e+000
      vertex -2.050000e+001  1.557469e+001  7.019834e+000
      vertex -2.050000e+001  1.569794e+001  6.980624e+000
    endloop
  endfacet
  facet normal -1.000000e+000  0.000000e+000  -0.000000e+000
    outer loop
      vertex -2.050000e+001  1.503139e+001  5.499013e+000
      vertex -2.050000e+001  1.569794e+001  6.980624e+000
      vertex -2.050000e+001  1.581855e+001  6.933902e+000
    endloop
  endfacet
  facet normal -1.000000e+000  0.000000e+000  -0.000000e+000
    outer loop
      vertex -2.050000e+001  1.503139e+001  5.499013e+000
      vertex -2.050000e+001  1.581855e+001  6.933902e+000
      vertex -2.050000e+001  1.593605e+001  6.879843e+000
    endloop
  endfacet
  facet normal -9.999999e-001  0.000000e+000  -0.000000e+000
    outer loop
      vertex -2.050000e+001  1.503139e+001  5.499013e+000
      vertex -2.050000e+001  1.593605e+001  6.879843e+000
      vertex -2.050000e+001  1.605000e+001  6.818654e+000
    endloop
  endfacet
  facet normal -1.000000e+000  0.000000e+000  -0.000000e+000
    outer loop
      vertex -2.050000e+001  1.503139e+001  5.499013e+000
      vertex -2.050000e+001  1.605000e+001  6.818654e+000
      vertex -2.050000e+001  1.615997e+001  6.750565e+000
    endloop
  endfacet
  facet normal -9.999999e-001  0.000000e+000  -0.000000e+000
    outer loop
      vertex -2.050000e+001  1.503139e+001  5.499013e+000
      vertex -2.050000e+001  1.615997e+001  6.750565e+000
      vertex -2.050000e+001  1.626553e+001  6.675836e+000
    endloop
  endfacet
  facet normal -1.000000e+000  0.000000e+000  -0.000000e+000
    outer loop
      vertex -2.050000e+001  1.503139e+001  5.499013e+000
      vertex -2.050000e+001  1.626553e+001  6.675836e+000
      vertex -2.050000e+001  1.636630e+001  6.594750e+000
    endloop
  endfacet
  facet normal -1.000000e+000  0.000000e+000  -0.000000e+000
    outer loop
      vertex -2.050000e+001  1.503139e+001  5.499013e+000
      vertex -2.050000e+001  1.636630e+001  6.594750e+000
      vertex -2.050000e+001  1.646188e+001  6.507615e+000
    endloop
  endfacet
  facet normal -1.000000e+000  0.000000e+000  -0.000000e+000
    outer loop
      vertex -2.050000e+001  1.503139e+001  5.499013e+000
      vertex -2.050000e+001  1.646188e+001  6.507615e+000
      vertex -2.050000e+001  1.655192e+001  6.414761e+000
    endloop
  endfacet
  facet normal -1.000000e+000  0.000000e+000  -0.000000e+000
    outer loop
      vertex -2.050000e+001  1.503139e+001  5.499013e+000
      vertex -2.050000e+001  1.655192e+001  6.414761e+000
      vertex -2.050000e+001  1.663607e+001  6.316540e+000
    endloop
  endfacet
  facet normal -1.000000e+000  0.000000e+000  -0.000000e+000
    outer loop
      vertex -2.050000e+001  1.503139e+001  5.499013e+000
      vertex -2.050000e+001  1.663607e+001  6.316540e+000
      vertex -2.050000e+001  1.671401e+001  6.213325e+000
    endloop
  endfacet
  facet normal -9.999999e-001  0.000000e+000  -0.000000e+000
    outer loop
      vertex -2.050000e+001  1.503139e+001  5.499013e+000
      vertex -2.050000e+001  1.671401e+001  6.213325e+000
      vertex -2.050000e+001  1.678546e+001  6.105507e+000
    endloop
  endfacet
  facet normal -1.000000e+000  0.000000e+000  -0.000000e+000
    outer loop
      vertex -2.050000e+001  1.503139e+001  5.499013e+000
      vertex -2.050000e+001  1.678546e+001  6.105507e+000
      vertex -2.050000e+001  1.685013e+001  5.993496e+000
    endloop
  endfacet
  facet normal -1.000000e+000  0.000000e+000  -0.000000e+000
    outer loop
      vertex -2.050000e+001  1.503139e+001  5.499013e+000
      vertex -2.050000e+001  1.685013e+001  5.993496e+000
      vertex -2.050000e+001  1.690778e+001  5.877717e+000
    endloop
  endfacet
  facet normal -1.000000e+000  0.000000e+000  -0.000000e+000
    outer loop
      vertex -2.050000e+001  1.503139e+001  5.499013e+000
      vertex -2.050000e+001  1.690778e+001  5.877717e+000
      vertex -2.050000e+001  1.695819e+001  5.758607e+000
    endloop
  endfacet
  facet normal -1.000000e+000  0.000000e+000  -0.000000e+000
    outer loop
      vertex -2.050000e+001  1.503139e+001  5.499013e+000
      vertex -2.050000e+001  1.695819e+001  5.758607e+000
      vertex -2.050000e+001  1.700118e+001  5.636621e+000
    endloop
  endfacet
  facet normal -9.999999e-001  0.000000e+000  -0.000000e+000
    outer loop
      vertex -2.050000e+001  1.503139e+001  5.499013e+000
      vertex -2.050000e+001  1.700118e+001  5.636621e+000
      vertex -2.050000e+001  1.703657e+001  5.512219e+000
    endloop
  endfacet
  facet normal -1.000000e+000  0.000000e+000  -0.000000e+000
    outer loop
      vertex -2.050000e+001  1.503139e+001  5.499013e+000
      vertex -2.050000e+001  1.703657e+001  5.512219e+000
      vertex -2.050000e+001  1.706424e+001  5.385874e+000
    endloop
  endfacet
  facet normal -1.000000e+000  0.000000e+000  0.000000e+000
    outer loop
      vertex -2.050000e+001  1.293576e+001  5.385874e+000
      vertex -2.050000e+001  1.496861e+001  5.499013e+000
      vertex -2.050000e+001  1.490631e+001  5.491144e+000
    endloop
  endfacet
  facet normal -1.000000e+000  0.000000e+000  0.000000e+000
    outer loop
      vertex -2.050000e+001  1.293576e+001  5.385874e+000
      vertex -2.050000e+001  1.490631e+001  5.491144e+000
      vertex -2.050000e+001  1.484549e+001  5.475528e+000
    endloop
  endfacet
  facet normal -1.000000e+000  0.000000e+000  0.000000e+000
    outer loop
      vertex -2.050000e+001  1.293576e+001  5.385874e+000
      vertex -2.050000e+001  1.484549e+001  5.475528e+000
      vertex -2.050000e+001  1.478711e+001  5.452414e+000
    endloop
  endfacet
  facet normal -1.000000e+000  0.000000e+000  0.000000e+000
    outer loop
      vertex -2.050000e+001  1.293576e+001  5.385874e+000
      vertex -2.050000e+001  1.478711e+001  5.452414e+000
      vertex -2.050000e+001  1.473209e+001  5.422164e+000
    endloop
  endfacet
  facet normal -1.000000e+000  0.000000e+000  0.000000e+000
    outer loop
      vertex -2.050000e+001  1.293576e+001  5.385874e+000
      vertex -2.050000e+001  1.473209e+001  5.422164e+000
      vertex -2.050000e+001  1.468129e+001  5.385257e+000
    endloop
  endfacet
  facet normal -9.999999e-001  0.000000e+000  -0.000000e+000
    outer loop
      vertex -2.050000e+001  1.291592e+001  5.258065e+000
      vertex -2.050000e+001  1.293576e+001  5.385874e+000
      vertex -2.050000e+001  1.468129e+001  5.385257e+000
    endloop
  endfacet
  facet normal -1.000000e+000  0.000000e+000  0.000000e+000
    outer loop
      vertex -2.050000e+001  1.291592e+001  5.258065e+000
      vertex -2.050000e+001  1.468129e+001  5.385257e+000
      vertex -2.050000e+001  1.463552e+001  5.342274e+000
    endloop
  endfacet
  facet normal -1.000000e+000  0.000000e+000  0.000000e+000
    outer loop
      vertex -2.050000e+001  1.291592e+001  5.258065e+000
      vertex -2.050000e+001  1.463552e+001  5.342274e+000
      vertex -2.050000e+001  1.459549e+001  5.293893e+000
    endloop
  endfacet
  facet normal -1.000000e+000  0.000000e+000  0.000000e+000
    outer loop
      vertex -2.050000e+001  1.291592e+001  5.258065e+000
      vertex -2.050000e+001  1.459549e+001  5.293893e+000
      vertex -2.050000e+001  1.456185e+001  5.240877e+000
    endloop
  endfacet
  facet normal -1.000000e+000  -0.000000e+000  0.000000e+000
    outer loop
      vertex -2.050000e+001  1.291592e+001  5.258065e+000
      vertex -2.050000e+001  1.456185e+001  5.240877e+000
      vertex -2.050000e+001  1.453511e+001  5.184062e+000
    endloop
  endfacet
  facet normal -1.000000e+000  -0.000000e+000  0.000000e+000
    outer loop
      vertex -2.050000e+001  1.291592e+001  5.258065e+000
      vertex -2.050000e+001  1.453511e+001  5.184062e+000
      vertex -2.050000e+001  1.290398e+001  5.129278e+000
    endloop
  endfacet
  facet normal -1.000000e+000  0.000000e+000  0.000000e+000
    outer loop
      vertex -2.050000e+001  1.290398e+001  4.870722e+000
      vertex -2.050000e+001  1.290000e+001  5.000000e+000
      vertex -2.050000e+001  1.450000e+001  5.000000e+000
    endloop
  endfacet
  facet normal -1.000000e+000  0.000000e+000  -0.000000e+000
    outer loop
      vertex -2.050000e+001  1.290398e+001  4.870722e+000
      vertex -2.050000e+001  1.450000e+001  5.000000e+000
      vertex -2.050000e+001  1.450394e+001  4.937334e+000
    endloop
  endfacet
  facet normal -1.000000e+000  0.000000e+000  -0.000000e+000
    outer loop
      vertex -2.050000e+001  1.290398e+001  4.870722e+000
      vertex -2.050000e+001  1.450394e+001  4.937334e+000
      vertex -2.050000e+001  1.451571e+001  4.875655e+000
    endloop
  endfacet
  facet normal -1.000000e+000  0.000000e+000  -0.000000e+000
    outer loop
      vertex -2.050000e+001  1.290398e+001  4.870722e+000
      vertex -2.050000e+001  1.451571e+001  4.875655e+000
      vertex -2.050000e+001  1.453511e+001  4.815938e+000
    endloop
  endfacet
  facet normal -1.000000e+000  -0.000000e+000  0.000000e+000
    outer loop
      vertex -2.050000e+001  1.290398e+001  4.870722e+000
      vertex -2.050000e+001  1.453511e+001  4.815938e+000
      vertex -2.050000e+001  1.291592e+001  4.741935e+000
    endloop
  endfacet
  facet normal -1.000000e+000  0.000000e+000  0.000000e+000
    outer loop
      vertex -2.050000e+001  1.706424e+001  5.385874e+000
      vertex -2.050000e+001  1.708408e+001  5.258065e+000
      vertex -2.050000e+001  1.536448e+001  5.342274e+000
    endloop
  endfacet
  facet normal -1.000000e+000  0.000000e+000  0.000000e+000
    outer loop
      vertex -2.050000e+001  1.706424e+001  5.385874e+000
      vertex -2.050000e+001  1.536448e+001  5.342274e+000
      vertex -2.050000e+001  1.531871e+001  5.385257e+000
    endloop
  endfacet
  facet normal -1.000000e+000  0.000000e+000  0.000000e+000
    outer loop
      vertex -2.050000e+001  1.706424e+001  5.385874e+000
      vertex -2.050000e+001  1.531871e+001  5.385257e+000
      vertex -2.050000e+001  1.526791e+001  5.422164e+000
    endloop
  endfacet
  facet normal -1.000000e+000  0.000000e+000  0.000000e+000
    outer loop
      vertex -2.050000e+001  1.706424e+001  5.385874e+000
      vertex -2.050000e+001  1.526791e+001  5.422164e+000
      vertex -2.050000e+001  1.521289e+001  5.452414e+000
    endloop
  endfacet
  facet normal -1.000000e+000  0.000000e+000  0.000000e+000
    outer loop
      vertex -2.050000e+001  1.706424e+001  5.385874e+000
      vertex -2.050000e+001  1.521289e+001  5.452414e+000
      vertex -2.050000e+001  1.515451e+001  5.475528e+000
    endloop
  endfacet
  facet normal -1.000000e+000  0.000000e+000  0.000000e+000
    outer loop
      vertex -2.050000e+001  1.706424e+001  5.385874e+000
      vertex -2.050000e+001  1.515451e+001  5.475528e+000
      vertex -2.050000e+001  1.509369e+001  5.491144e+000
    endloop
  endfacet
  facet normal -1.000000e+000  0.000000e+000  0.000000e+000
    outer loop
      vertex -2.050000e+001  1.706424e+001  5.385874e+000
      vertex -2.050000e+001  1.509369e+001  5.491144e+000
      vertex -2.050000e+001  1.503139e+001  5.499013e+000
    endloop
  endfacet
  facet normal -1.000000e+000  0.000000e+000  0.000000e+000
    outer loop
      vertex -2.050000e+001  1.703657e+001  4.487781e+000
      vertex -2.050000e+001  1.503139e+001  4.500987e+000
      vertex -2.050000e+001  1.509369e+001  4.508856e+000
    endloop
  endfacet
  facet normal -1.000000e+000  0.000000e+000  0.000000e+000
    outer loop
      vertex -2.050000e+001  1.703657e+001  4.487781e+000
      vertex -2.050000e+001  1.509369e+001  4.508856e+000
      vertex -2.050000e+001  1.515451e+001  4.524472e+000
    endloop
  endfacet
  facet normal -9.999999e-001  0.000000e+000  0.000000e+000
    outer loop
      vertex -2.050000e+001  1.703657e+001  4.487781e+000
      vertex -2.050000e+001  1.515451e+001  4.524472e+000
      vertex -2.050000e+001  1.521289e+001  4.547586e+000
    endloop
  endfacet
  facet normal -1.000000e+000  0.000000e+000  0.000000e+000
    outer loop
      vertex -2.050000e+001  1.703657e+001  4.487781e+000
      vertex -2.050000e+001  1.521289e+001  4.547586e+000
      vertex -2.050000e+001  1.526791e+001  4.577836e+000
    endloop
  endfacet
  facet normal -1.000000e+000  0.000000e+000  0.000000e+000
    outer loop
      vertex -2.050000e+001  1.703657e+001  4.487781e+000
      vertex -2.050000e+001  1.526791e+001  4.577836e+000
      vertex -2.050000e+001  1.531871e+001  4.614743e+000
    endloop
  endfacet
  facet normal -1.000000e+000  0.000000e+000  0.000000e+000
    outer loop
      vertex -2.050000e+001  1.703657e+001  4.487781e+000
      vertex -2.050000e+001  1.531871e+001  4.614743e+000
      vertex -2.050000e+001  1.706424e+001  4.614126e+000
    endloop
  endfacet
  facet normal -1.000000e+000  0.000000e+000  0.000000e+000
    outer loop
      vertex -2.050000e+001  1.453511e+001  5.184062e+000
      vertex -2.050000e+001  1.451571e+001  5.124345e+000
      vertex -2.050000e+001  1.290398e+001  5.129278e+000
    endloop
  endfacet
  facet normal -1.000000e+000  0.000000e+000  0.000000e+000
    outer loop
      vertex -2.050000e+001  1.290398e+001  5.129278e+000
      vertex -2.050000e+001  1.451571e+001  5.124345e+000
      vertex -2.050000e+001  1.450394e+001  5.062666e+000
    endloop
  endfacet
  facet normal -1.000000e+000  -0.000000e+000  0.000000e+000
    outer loop
      vertex -2.050000e+001  1.290398e+001  5.129278e+000
      vertex -2.050000e+001  1.450394e+001  5.062666e+000
      vertex -2.050000e+001  1.290000e+001  5.000000e+000
    endloop
  endfacet
  facet normal -1.000000e+000  -0.000000e+000  0.000000e+000
    outer loop
      vertex -2.050000e+001  1.453511e+001  4.815938e+000
      vertex -2.050000e+001  1.456185e+001  4.759123e+000
      vertex -2.050000e+001  1.291592e+001  4.741935e+000
    endloop
  endfacet
  facet normal -1.000000e+000  0.000000e+000  0.000000e+000
    outer loop
      vertex -2.050000e+001  1.291592e+001  4.741935e+000
      vertex -2.050000e+001  1.456185e+001  4.759123e+000
      vertex -2.050000e+001  1.459549e+001  4.706107e+000
    endloop
  endfacet
  facet normal -1.000000e+000  -0.000000e+000  0.000000e+000
    outer loop
      vertex -2.050000e+001  1.291592e+001  4.741935e+000
      vertex -2.050000e+001  1.459549e+001  4.706107e+000
      vertex -2.050000e+001  1.293576e+001  4.614126e+000
    endloop
  endfacet
  facet normal -1.000000e+000  -0.000000e+000  0.000000e+000
    outer loop
      vertex -2.050000e+001  1.540451e+001  5.293893e+000
      vertex -2.050000e+001  1.708408e+001  5.258065e+000
      vertex -2.050000e+001  1.543815e+001  5.240877e+000
    endloop
  endfacet
  facet normal -1.000000e+000  0.000000e+000  0.000000e+000
    outer loop
      vertex -2.050000e+001  1.543815e+001  5.240877e+000
      vertex -2.050000e+001  1.708408e+001  5.258065e+000
      vertex -2.050000e+001  1.709602e+001  5.129278e+000
    endloop
  endfacet
  facet normal -1.000000e+000  0.000000e+000  0.000000e+000
    outer loop
      vertex -2.050000e+001  1.543815e+001  5.240877e+000
      vertex -2.050000e+001  1.709602e+001  5.129278e+000
      vertex -2.050000e+001  1.546489e+001  5.184062e+000
    endloop
  endfacet
  facet normal -9.999999e-001  0.000000e+000  0.000000e+000
    outer loop
      vertex -2.050000e+001  1.550000e+001  5.000000e+000
      vertex -2.050000e+001  1.549606e+001  5.062666e+000
      vertex -2.050000e+001  1.710000e+001  5.000000e+000
    endloop
  endfacet
  facet normal -1.000000e+000  0.000000e+000  0.000000e+000
    outer loop
      vertex -2.050000e+001  1.710000e+001  5.000000e+000
      vertex -2.050000e+001  1.549606e+001  5.062666e+000
      vertex -2.050000e+001  1.548429e+001  5.124345e+000
    endloop
  endfacet
  facet normal -1.000000e+000  0.000000e+000  0.000000e+000
    outer loop
      vertex -2.050000e+001  1.710000e+001  5.000000e+000
      vertex -2.050000e+001  1.548429e+001  5.124345e+000
      vertex -2.050000e+001  1.709602e+001  5.129278e+000
    endloop
  endfacet
  facet normal -9.999999e-001  0.000000e+000  -0.000000e+000
    outer loop
      vertex -2.050000e+001  1.548429e+001  4.875655e+000
      vertex -2.050000e+001  1.549606e+001  4.937334e+000
      vertex -2.050000e+001  1.709602e+001  4.870722e+000
    endloop
  endfacet
  facet normal -1.000000e+000  0.000000e+000  0.000000e+000
    outer loop
      vertex -2.050000e+001  1.709602e+001  4.870722e+000
      vertex -2.050000e+001  1.549606e+001  4.937334e+000
      vertex -2.050000e+001  1.550000e+001  5.000000e+000
    endloop
  endfacet
  facet normal -1.000000e+000  0.000000e+000  0.000000e+000
    outer loop
      vertex -2.050000e+001  1.709602e+001  4.870722e+000
      vertex -2.050000e+001  1.550000e+001  5.000000e+000
      vertex -2.050000e+001  1.710000e+001  5.000000e+000
    endloop
  endfacet
  facet normal -1.000000e+000  0.000000e+000  -0.000000e+000
    outer loop
      vertex -2.050000e+001  1.543815e+001  4.759123e+000
      vertex -2.050000e+001  1.546489e+001  4.815938e+000
      vertex -2.050000e+001  1.708408e+001  4.741935e+000
    endloop
  endfacet
  facet normal -1.000000e+000  0.000000e+000  0.000000e+000
    outer loop
      vertex -2.050000e+001  1.708408e+001  4.741935e+000
      vertex -2.050000e+001  1.546489e+001  4.815938e+000
      vertex -2.050000e+001  1.548429e+001  4.875655e+000
    endloop
  endfacet
  facet normal -9.999999e-001  0.000000e+000  0.000000e+000
    outer loop
      vertex -2.050000e+001  1.708408e+001  4.741935e+000
      vertex -2.050000e+001  1.548429e+001  4.875655e+000
      vertex -2.050000e+001  1.709602e+001  4.870722e+000
    endloop
  endfacet
  facet normal -1.000000e+000  0.000000e+000  -0.000000e+000
    outer loop
      vertex -2.050000e+001  1.536448e+001  4.657726e+000
      vertex -2.050000e+001  1.540451e+001  4.706107e+000
      vertex -2.050000e+001  1.706424e+001  4.614126e+000
    endloop
  endfacet
  facet normal -1.000000e+000  0.000000e+000  0.000000e+000
    outer loop
      vertex -2.050000e+001  1.706424e+001  4.614126e+000
      vertex -2.050000e+001  1.540451e+001  4.706107e+000
      vertex -2.050000e+001  1.543815e+001  4.759123e+000
    endloop
  endfacet
  facet normal -1.000000e+000  0.000000e+000  0.000000e+000
    outer loop
      vertex -2.050000e+001  1.706424e+001  4.614126e+000
      vertex -2.050000e+001  1.543815e+001  4.759123e+000
      vertex -2.050000e+001  1.708408e+001  4.741935e+000
    endloop
  endfacet
  facet normal  2.033881e-001  9.202880e-001 -3.342202e-001
    outer loop
      vertex -1.930000e+001  1.430866e+001  5.290763e+000
      vertex -1.930000e+001  1.428319e+001  5.220628e+000
      vertex -2.050000e+001  1.453511e+001  5.184062e+000
    endloop
  endfacet
  facet normal  2.037109e-001  9.778203e-001 -4.867576e-002
    outer loop
      vertex -1.930000e+001  1.425000e+001  5.000000e+000
      vertex -2.050000e+001  1.450000e+001  5.000000e+000
      vertex -1.930000e+001  1.425371e+001  5.074524e+000
    endloop
  endfacet
  facet normal  2.043306e-001  9.769704e-001 -6.146359e-002
    outer loop
      vertex -1.930000e+001  1.425371e+001  5.074524e+000
      vertex -2.050000e+001  1.450000e+001  5.000000e+000
      vertex -2.050000e+001  1.450394e+001  5.062666e+000
    endloop
  endfacet
  facet normal  2.033370e-001  9.682167e-001 -1.456384e-001
    outer loop
      vertex -1.930000e+001  1.425371e+001  5.074524e+000
      vertex -2.050000e+001  1.450394e+001  5.062666e+000
      vertex -1.930000e+001  1.426481e+001  5.148310e+000
    endloop
  endfacet
  facet normal  2.061252e-001 -9.470206e-001 -2.463013e-001
    outer loop
      vertex -1.930000e+001  1.571531e+001  5.225456e+000
      vertex -2.050000e+001  1.546489e+001  5.184062e+000
      vertex -1.930000e+001  1.573452e+001  5.151613e+000
    endloop
  endfacet
  facet normal  2.011396e-001 -9.316193e-001 -3.027017e-001
    outer loop
      vertex -1.930000e+001  1.573452e+001  5.151613e+000
      vertex -2.050000e+001  1.546489e+001  5.184062e+000
      vertex -2.050000e+001  1.548429e+001  5.124345e+000
    endloop
  endfacet
  facet normal  2.050957e-001 -9.673597e-001 -1.488322e-001
    outer loop
      vertex -1.930000e+001  1.573452e+001  5.151613e+000
      vertex -2.050000e+001  1.548429e+001  5.124345e+000
      vertex -1.930000e+001  1.574612e+001  5.076201e+000
    endloop
  endfacet
  facet normal  2.025211e-001 -9.619331e-001 -1.834937e-001
    outer loop
      vertex -1.930000e+001  1.574612e+001  5.076201e+000
      vertex -2.050000e+001  1.548429e+001  5.124345e+000
      vertex -2.050000e+001  1.549606e+001  5.062666e+000
    endloop
  endfacet
  facet normal  2.042870e-001 -9.776449e-001 -4.977380e-002
    outer loop
      vertex -1.930000e+001  1.574612e+001  5.076201e+000
      vertex -2.050000e+001  1.549606e+001  5.062666e+000
      vertex -1.930000e+001  1.575000e+001  5.000000e+000
    endloop
  endfacet
  facet normal  2.035669e-001 -9.771292e-001 -6.147359e-002
    outer loop
      vertex -1.930000e+001  1.575000e+001  5.000000e+000
      vertex -2.050000e+001  1.549606e+001  5.062666e+000
      vertex -2.050000e+001  1.550000e+001  5.000000e+000
    endloop
  endfacet
  facet normal  2.061872e-001  9.483797e-001 -2.409625e-001
    outer loop
      vertex -1.930000e+001  1.426481e+001  5.148310e+000
      vertex -2.050000e+001  1.450394e+001  5.062666e+000
      vertex -1.930000e+001  1.428319e+001  5.220628e+000
    endloop
  endfacet
  facet normal  2.011728e-001  9.622061e-001 -1.835458e-001
    outer loop
      vertex -1.930000e+001  1.428319e+001  5.220628e+000
      vertex -2.050000e+001  1.450394e+001  5.062666e+000
      vertex -2.050000e+001  1.451571e+001  5.124345e+000
    endloop
  endfacet
  facet normal  2.046543e-001  9.309267e-001 -3.024766e-001
    outer loop
      vertex -1.930000e+001  1.428319e+001  5.220628e+000
      vertex -2.050000e+001  1.451571e+001  5.124345e+000
      vertex -2.050000e+001  1.453511e+001  5.184062e+000
    endloop
  endfacet
  facet normal  2.042097e-001  8.823705e-001 -4.239347e-001
    outer loop
      vertex -1.930000e+001  1.430866e+001  5.290763e+000
      vertex -2.050000e+001  1.453511e+001  5.184062e+000
      vertex -1.930000e+001  1.434097e+001  5.358019e+000
    endloop
  endfacet
  facet normal  2.037454e-001  8.858440e-001 -4.168553e-001
    outer loop
      vertex -1.930000e+001  1.434097e+001  5.358019e+000
      vertex -2.050000e+001  1.453511e+001  5.184062e+000
      vertex -2.050000e+001  1.456185e+001  5.240877e+000
    endloop
  endfacet
  facet normal  2.036195e-001  8.359849e-001 -5.095766e-001
    outer loop
      vertex -1.930000e+001  1.434097e+001  5.358019e+000
      vertex -2.050000e+001  1.456185e+001  5.240877e+000
      vertex -1.930000e+001  1.437981e+001  5.421732e+000
    endloop
  endfacet
  facet normal  2.073168e-001  7.799331e-001 -5.905286e-001
    outer loop
      vertex -1.930000e+001  1.437981e+001  5.421732e+000
      vertex -2.050000e+001  1.456185e+001  5.240877e+000
      vertex -1.930000e+001  1.442586e+001  5.482563e+000
    endloop
  endfacet
  facet normal  1.995034e-001  8.273576e-001 -5.250504e-001
    outer loop
      vertex -1.930000e+001  1.442586e+001  5.482563e+000
      vertex -2.050000e+001  1.456185e+001  5.240877e+000
      vertex -2.050000e+001  1.459549e+001  5.293893e+000
    endloop
  endfacet
  facet normal  2.047070e-001  7.541988e-001 -6.239225e-001
    outer loop
      vertex -1.930000e+001  1.442586e+001  5.482563e+000
      vertex -2.050000e+001  1.459549e+001  5.293893e+000
      vertex -2.050000e+001  1.463552e+001  5.342274e+000
    endloop
  endfacet
  facet normal  2.043042e-001  4.715899e-001 -8.578244e-001
    outer loop
      vertex -2.050000e+001  1.478711e+001  5.452414e+000
      vertex -1.930000e+001  1.466386e+001  5.670455e+000
      vertex -2.050000e+001  1.473209e+001  5.422164e+000
    endloop
  endfacet
  facet normal  2.036808e-001  4.827448e-001 -8.517462e-001
    outer loop
      vertex -2.050000e+001  1.473209e+001  5.422164e+000
      vertex -1.930000e+001  1.466386e+001  5.670455e+000
      vertex -1.930000e+001  1.459748e+001  5.632833e+000
    endloop
  endfacet
  facet normal  2.036057e-001  5.754727e-001 -7.920706e-001
    outer loop
      vertex -2.050000e+001  1.473209e+001  5.422164e+000
      vertex -1.930000e+001  1.459748e+001  5.632833e+000
      vertex -2.050000e+001  1.468129e+001  5.385257e+000
    endloop
  endfacet
  facet normal  2.042575e-001  5.667138e-001 -7.981945e-001
    outer loop
      vertex -2.050000e+001  1.468129e+001  5.385257e+000
      vertex -1.930000e+001  1.459748e+001  5.632833e+000
      vertex -1.930000e+001  1.453527e+001  5.588662e+000
    endloop
  endfacet
  facet normal  2.025730e-001  6.703525e-001 -7.138569e-001
    outer loop
      vertex -2.050000e+001  1.468129e+001  5.385257e+000
      vertex -1.930000e+001  1.453527e+001  5.588662e+000
      vertex -2.050000e+001  1.463552e+001  5.342274e+000
    endloop
  endfacet
  facet normal  2.050564e-001  6.447652e-001 -7.363625e-001
    outer loop
      vertex -2.050000e+001  1.463552e+001  5.342274e+000
      vertex -1.930000e+001  1.453527e+001  5.588662e+000
      vertex -1.930000e+001  1.447786e+001  5.538398e+000
    endloop
  endfacet
  facet normal  2.031978e-001  7.165347e-001 -6.672995e-001
    outer loop
      vertex -2.050000e+001  1.463552e+001  5.342274e+000
      vertex -1.930000e+001  1.447786e+001  5.538398e+000
      vertex -1.930000e+001  1.442586e+001  5.482563e+000
    endloop
  endfacet
  facet normal  2.033689e-001  1.227128e-001 -9.713818e-001
    outer loop
      vertex -2.050000e+001  1.496861e+001  5.499013e+000
      vertex -1.930000e+001  1.495680e+001  5.748755e+000
      vertex -2.050000e+001  1.490631e+001  5.491144e+000
    endloop
  endfacet
  facet normal  2.044446e-001  1.060175e-001 -9.731200e-001
    outer loop
      vertex -2.050000e+001  1.490631e+001  5.491144e+000
      vertex -1.930000e+001  1.495680e+001  5.748755e+000
      vertex -1.930000e+001  1.488095e+001  5.740491e+000
    endloop
  endfacet
  facet normal  2.022489e-001  2.435523e-001 -9.485661e-001
    outer loop
      vertex -2.050000e+001  1.490631e+001  5.491144e+000
      vertex -1.930000e+001  1.488095e+001  5.740491e+000
      vertex -2.050000e+001  1.484549e+001  5.475528e+000
    endloop
  endfacet
  facet normal  2.053014e-001  2.043012e-001 -9.571376e-001
    outer loop
      vertex -2.050000e+001  1.484549e+001  5.475528e+000
      vertex -1.930000e+001  1.488095e+001  5.740491e+000
      vertex -1.930000e+001  1.480633e+001  5.724564e+000
    endloop
  endfacet
  facet normal  2.007945e-001  3.606266e-001 -9.108403e-001
    outer loop
      vertex -2.050000e+001  1.484549e+001  5.475528e+000
      vertex -1.930000e+001  1.480633e+001  5.724564e+000
      vertex -2.050000e+001  1.478711e+001  5.452414e+000
    endloop
  endfacet
  facet normal  2.063789e-001  3.004220e-001 -9.312112e-001
    outer loop
      vertex -2.050000e+001  1.478711e+001  5.452414e+000
      vertex -1.930000e+001  1.480633e+001  5.724564e+000
      vertex -1.930000e+001  1.473372e+001  5.701138e+000
    endloop
  endfacet
  facet normal  2.033269e-001  3.937323e-001 -8.964559e-001
    outer loop
      vertex -2.050000e+001  1.478711e+001  5.452414e+000
      vertex -1.930000e+001  1.473372e+001  5.701138e+000
      vertex -1.930000e+001  1.466386e+001  5.670455e+000
    endloop
  endfacet
  facet normal  2.038098e-001  6.601463e-003 -9.789882e-001
    outer loop
      vertex -1.930000e+001  1.495680e+001  5.748755e+000
      vertex -2.050000e+001  1.496861e+001  5.499013e+000
      vertex -1.930000e+001  1.503310e+001  5.749269e+000
    endloop
  endfacet
  facet normal  2.041543e-001  0.000000e+000 -9.789387e-001
    outer loop
      vertex -1.930000e+001  1.503310e+001  5.749269e+000
      vertex -2.050000e+001  1.496861e+001  5.499013e+000
      vertex -2.050000e+001  1.503139e+001  5.499013e+000
    endloop
  endfacet
  facet normal  2.033977e-001 -9.290922e-002 -9.746780e-001
    outer loop
      vertex -1.930000e+001  1.503310e+001  5.749269e+000
      vertex -2.050000e+001  1.503139e+001  5.499013e+000
      vertex -1.930000e+001  1.510905e+001  5.742029e+000
    endloop
  endfacet
  facet normal  2.046051e-001 -1.226805e-001 -9.711263e-001
    outer loop
      vertex -1.930000e+001  1.510905e+001  5.742029e+000
      vertex -2.050000e+001  1.503139e+001  5.499013e+000
      vertex -2.050000e+001  1.509369e+001  5.491144e+000
    endloop
  endfacet
  facet normal  2.032082e-001 -1.914687e-001 -9.602323e-001
    outer loop
      vertex -1.930000e+001  1.510905e+001  5.742029e+000
      vertex -2.050000e+001  1.509369e+001  5.491144e+000
      vertex -1.930000e+001  1.518388e+001  5.727109e+000
    endloop
  endfacet
  facet normal  2.055606e-001 -2.878838e-001 -9.353437e-001
    outer loop
      vertex -1.930000e+001  1.518388e+001  5.727109e+000
      vertex -2.050000e+001  1.509369e+001  5.491144e+000
      vertex -1.930000e+001  1.525680e+001  5.704664e+000
    endloop
  endfacet
  facet normal  2.019021e-001 -2.435701e-001 -9.486354e-001
    outer loop
      vertex -1.930000e+001  1.525680e+001  5.704664e+000
      vertex -2.050000e+001  1.509369e+001  5.491144e+000
      vertex -2.050000e+001  1.515451e+001  5.475528e+000
    endloop
  endfacet
  facet normal  2.046467e-001 -3.815088e-001 -9.014270e-001
    outer loop
      vertex -1.930000e+001  1.525680e+001  5.704664e+000
      vertex -2.050000e+001  1.515451e+001  5.475528e+000
      vertex -1.930000e+001  1.532707e+001  5.674926e+000
    endloop
  endfacet
  facet normal  2.031089e-001 -3.604511e-001 -9.103966e-001
    outer loop
      vertex -1.930000e+001  1.532707e+001  5.674926e+000
      vertex -2.050000e+001  1.515451e+001  5.475528e+000
      vertex -2.050000e+001  1.521289e+001  5.452414e+000
    endloop
  endfacet
  facet normal  2.039537e-001 -4.711881e-001 -8.581285e-001
    outer loop
      vertex -1.930000e+001  1.532707e+001  5.674926e+000
      vertex -2.050000e+001  1.521289e+001  5.452414e+000
      vertex -1.930000e+001  1.539395e+001  5.638203e+000
    endloop
  endfacet
  facet normal  2.039813e-001 -4.716225e-001 -8.578833e-001
    outer loop
      vertex -1.930000e+001  1.539395e+001  5.638203e+000
      vertex -2.050000e+001  1.521289e+001  5.452414e+000
      vertex -2.050000e+001  1.526791e+001  5.422164e+000
    endloop
  endfacet
  facet normal  2.034833e-001 -5.559858e-001 -8.058997e-001
    outer loop
      vertex -1.930000e+001  1.539395e+001  5.638203e+000
      vertex -2.050000e+001  1.526791e+001  5.422164e+000
      vertex -1.930000e+001  1.545675e+001  5.594874e+000
    endloop
  endfacet
  facet normal  2.028265e-001 -7.545004e-001 -6.241720e-001
    outer loop
      vertex -2.050000e+001  1.540451e+001  5.293893e+000
      vertex -1.930000e+001  1.561445e+001  5.430056e+000
      vertex -2.050000e+001  1.536448e+001  5.342274e+000
    endloop
  endfacet
  facet normal  2.048631e-001 -7.723055e-001 -6.013112e-001
    outer loop
      vertex -2.050000e+001  1.536448e+001  5.342274e+000
      vertex -1.930000e+001  1.561445e+001  5.430056e+000
      vertex -1.930000e+001  1.556758e+001  5.490260e+000
    endloop
  endfacet
  facet normal  2.015316e-001 -6.704997e-001 -7.140133e-001
    outer loop
      vertex -2.050000e+001  1.536448e+001  5.342274e+000
      vertex -1.930000e+001  1.556758e+001  5.490260e+000
      vertex -2.050000e+001  1.531871e+001  5.385257e+000
    endloop
  endfacet
  facet normal  2.058355e-001 -7.070708e-001 -6.765225e-001
    outer loop
      vertex -2.050000e+001  1.531871e+001  5.385257e+000
      vertex -1.930000e+001  1.556758e+001  5.490260e+000
      vertex -1.930000e+001  1.551483e+001  5.545389e+000
    endloop
  endfacet
  facet normal  1.999029e-001 -5.759211e-001 -7.926877e-001
    outer loop
      vertex -2.050000e+001  1.531871e+001  5.385257e+000
      vertex -1.930000e+001  1.551483e+001  5.545389e+000
      vertex -2.050000e+001  1.526791e+001  5.422164e+000
    endloop
  endfacet
  facet normal  2.070284e-001 -6.345150e-001 -7.446676e-001
    outer loop
      vertex -2.050000e+001  1.526791e+001  5.422164e+000
      vertex -1.930000e+001  1.551483e+001  5.545389e+000
      vertex -1.930000e+001  1.545675e+001  5.594874e+000
    endloop
  endfacet
  facet normal  2.041129e-001 -8.295341e-001 -5.198184e-001
    outer loop
      vertex -1.930000e+001  1.561445e+001  5.430056e+000
      vertex -2.050000e+001  1.540451e+001  5.293893e+000
      vertex -1.930000e+001  1.565497e+001  5.365402e+000
    endloop
  endfacet
  facet normal  2.037869e-001 -8.266131e-001 -5.245779e-001
    outer loop
      vertex -1.930000e+001  1.565497e+001  5.365402e+000
      vertex -2.050000e+001  1.540451e+001  5.293893e+000
      vertex -2.050000e+001  1.543815e+001  5.240877e+000
    endloop
  endfacet
  facet normal  2.035851e-001 -8.781596e-001 -4.328844e-001
    outer loop
      vertex -1.930000e+001  1.565497e+001  5.365402e+000
      vertex -2.050000e+001  1.543815e+001  5.240877e+000
      vertex -1.930000e+001  1.568870e+001  5.296966e+000
    endloop
  endfacet
  facet normal  2.044113e-001 -8.857182e-001 -4.167963e-001
    outer loop
      vertex -2.050000e+001  1.543815e+001  5.240877e+000
      vertex -2.050000e+001  1.546489e+001  5.184062e+000
      vertex -1.930000e+001  1.568870e+001  5.296966e+000
    endloop
  endfacet
  facet normal  2.032789e-001 -9.176528e-001 -3.414542e-001
    outer loop
      vertex -1.930000e+001  1.568870e+001  5.296966e+000
      vertex -2.050000e+001  1.546489e+001  5.184062e+000
      vertex -1.930000e+001  1.571531e+001  5.225456e+000
    endloop
  endfacet
  facet normal  2.033881e-001 -9.202880e-001  3.342202e-001
    outer loop
      vertex -1.930000e+001  1.569134e+001  4.709237e+000
      vertex -1.930000e+001  1.571681e+001  4.779372e+000
      vertex -2.050000e+001  1.546489e+001  4.815938e+000
    endloop
  endfacet
  facet normal  2.037109e-001 -9.778203e-001  4.867576e-002
    outer loop
      vertex -1.930000e+001  1.575000e+001  5.000000e+000
      vertex -2.050000e+001  1.550000e+001  5.000000e+000
      vertex -1.930000e+001  1.574629e+001  4.925476e+000
    endloop
  endfacet
  facet normal  2.043306e-001 -9.769704e-001  6.146359e-002
    outer loop
      vertex -1.930000e+001  1.574629e+001  4.925476e+000
      vertex -2.050000e+001  1.550000e+001  5.000000e+000
      vertex -2.050000e+001  1.549606e+001  4.937334e+000
    endloop
  endfacet
  facet normal  2.033370e-001 -9.682167e-001  1.456384e-001
    outer loop
      vertex -1.930000e+001  1.574629e+001  4.925476e+000
      vertex -2.050000e+001  1.549606e+001  4.937334e+000
      vertex -1.930000e+001  1.573519e+001  4.851690e+000
    endloop
  endfacet
  facet normal  2.061252e-001  9.470206e-001  2.463013e-001
    outer loop
      vertex -1.930000e+001  1.428469e+001  4.774544e+000
      vertex -2.050000e+001  1.453511e+001  4.815938e+000
      vertex -1.930000e+001  1.426548e+001  4.848387e+000
    endloop
  endfacet
  facet normal  2.011396e-001  9.316193e-001  3.027017e-001
    outer loop
      vertex -1.930000e+001  1.426548e+001  4.848387e+000
      vertex -2.050000e+001  1.453511e+001  4.815938e+000
      vertex -2.050000e+001  1.451571e+001  4.875655e+000
    endloop
  endfacet
  facet normal  2.050957e-001  9.673597e-001  1.488322e-001
    outer loop
      vertex -1.930000e+001  1.426548e+001  4.848387e+000
      vertex -2.050000e+001  1.451571e+001  4.875655e+000
      vertex -1.930000e+001  1.425388e+001  4.923799e+000
    endloop
  endfacet
  facet normal  2.025211e-001  9.619331e-001  1.834937e-001
    outer loop
      vertex -1.930000e+001  1.425388e+001  4.923799e+000
      vertex -2.050000e+001  1.451571e+001  4.875655e+000
      vertex -2.050000e+001  1.450394e+001  4.937334e+000
    endloop
  endfacet
  facet normal  2.042870e-001  9.776449e-001  4.977380e-002
    outer loop
      vertex -1.930000e+001  1.425388e+001  4.923799e+000
      vertex -2.050000e+001  1.450394e+001  4.937334e+000
      vertex -1.930000e+001  1.425000e+001  5.000000e+000
    endloop
  endfacet
  facet normal  2.035669e-001  9.771292e-001  6.147359e-002
    outer loop
      vertex -1.930000e+001  1.425000e+001  5.000000e+000
      vertex -2.050000e+001  1.450394e+001  4.937334e+000
      vertex -2.050000e+001  1.450000e+001  5.000000e+000
    endloop
  endfacet
  facet normal  2.061872e-001 -9.483797e-001  2.409625e-001
    outer loop
      vertex -1.930000e+001  1.573519e+001  4.851690e+000
      vertex -2.050000e+001  1.549606e+001  4.937334e+000
      vertex -1.930000e+001  1.571681e+001  4.779372e+000
    endloop
  endfacet
  facet normal  2.011728e-001 -9.622061e-001  1.835458e-001
    outer loop
      vertex -1.930000e+001  1.571681e+001  4.779372e+000
      vertex -2.050000e+001  1.549606e+001  4.937334e+000
      vertex -2.050000e+001  1.548429e+001  4.875655e+000
    endloop
  endfacet
  facet normal  2.046543e-001 -9.309267e-001  3.024766e-001
    outer loop
      vertex -1.930000e+001  1.571681e+001  4.779372e+000
      vertex -2.050000e+001  1.548429e+001  4.875655e+000
      vertex -2.050000e+001  1.546489e+001  4.815938e+000
    endloop
  endfacet
  facet normal  2.042097e-001 -8.823705e-001  4.239347e-001
    outer loop
      vertex -1.930000e+001  1.569134e+001  4.709237e+000
      vertex -2.050000e+001  1.546489e+001  4.815938e+000
      vertex -1.930000e+001  1.565903e+001  4.641981e+000
    endloop
  endfacet
  facet normal  2.037454e-001 -8.858440e-001  4.168553e-001
    outer loop
      vertex -1.930000e+001  1.565903e+001  4.641981e+000
      vertex -2.050000e+001  1.546489e+001  4.815938e+000
      vertex -2.050000e+001  1.543815e+001  4.759123e+000
    endloop
  endfacet
  facet normal  2.036195e-001 -8.359849e-001  5.095766e-001
    outer loop
      vertex -1.930000e+001  1.565903e+001  4.641981e+000
      vertex -2.050000e+001  1.543815e+001  4.759123e+000
      vertex -1.930000e+001  1.562019e+001  4.578268e+000
    endloop
  endfacet
  facet normal  2.073168e-001 -7.799331e-001  5.905286e-001
    outer loop
      vertex -1.930000e+001  1.562019e+001  4.578268e+000
      vertex -2.050000e+001  1.543815e+001  4.759123e+000
      vertex -1.930000e+001  1.557414e+001  4.517437e+000
    endloop
  endfacet
  facet normal  1.995034e-001 -8.273576e-001  5.250504e-001
    outer loop
      vertex -1.930000e+001  1.557414e+001  4.517437e+000
      vertex -2.050000e+001  1.543815e+001  4.759123e+000
      vertex -2.050000e+001  1.540451e+001  4.706107e+000
    endloop
  endfacet
  facet normal  2.047070e-001 -7.541988e-001  6.239225e-001
    outer loop
      vertex -1.930000e+001  1.557414e+001  4.517437e+000
      vertex -2.050000e+001  1.540451e+001  4.706107e+000
      vertex -2.050000e+001  1.536448e+001  4.657726e+000
    endloop
  endfacet
  facet normal  2.043042e-001 -4.715899e-001  8.578244e-001
    outer loop
      vertex -2.050000e+001  1.521289e+001  4.547586e+000
      vertex -1.930000e+001  1.533614e+001  4.329545e+000
      vertex -2.050000e+001  1.526791e+001  4.577836e+000
    endloop
  endfacet
  facet normal  2.036808e-001 -4.827448e-001  8.517462e-001
    outer loop
      vertex -2.050000e+001  1.526791e+001  4.577836e+000
      vertex -1.930000e+001  1.533614e+001  4.329545e+000
      vertex -1.930000e+001  1.540252e+001  4.367167e+000
    endloop
  endfacet
  facet normal  2.036057e-001 -5.754727e-001  7.920706e-001
    outer loop
      vertex -2.050000e+001  1.526791e+001  4.577836e+000
      vertex -1.930000e+001  1.540252e+001  4.367167e+000
      vertex -2.050000e+001  1.531871e+001  4.614743e+000
    endloop
  endfacet
  facet normal  2.042575e-001 -5.667138e-001  7.981945e-001
    outer loop
      vertex -2.050000e+001  1.531871e+001  4.614743e+000
      vertex -1.930000e+001  1.540252e+001  4.367167e+000
      vertex -1.930000e+001  1.546473e+001  4.411338e+000
    endloop
  endfacet
  facet normal  2.025730e-001 -6.703525e-001  7.138569e-001
    outer loop
      vertex -2.050000e+001  1.531871e+001  4.614743e+000
      vertex -1.930000e+001  1.546473e+001  4.411338e+000
      vertex -2.050000e+001  1.536448e+001  4.657726e+000
    endloop
  endfacet
  facet normal  2.050564e-001 -6.447652e-001  7.363625e-001
    outer loop
      vertex -2.050000e+001  1.536448e+001  4.657726e+000
      vertex -1.930000e+001  1.546473e+001  4.411338e+000
      vertex -1.930000e+001  1.552214e+001  4.461602e+000
    endloop
  endfacet
  facet normal  2.031978e-001 -7.165347e-001  6.672995e-001
    outer loop
      vertex -2.050000e+001  1.536448e+001  4.657726e+000
      vertex -1.930000e+001  1.552214e+001  4.461602e+000
      vertex -1.930000e+001  1.557414e+001  4.517437e+000
    endloop
  endfacet
  facet normal  2.033689e-001 -1.227128e-001  9.713818e-001
    outer loop
      vertex -2.050000e+001  1.503139e+001  4.500987e+000
      vertex -1.930000e+001  1.504320e+001  4.251245e+000
      vertex -2.050000e+001  1.509369e+001  4.508856e+000
    endloop
  endfacet
  facet normal  2.044446e-001 -1.060175e-001  9.731200e-001
    outer loop
      vertex -2.050000e+001  1.509369e+001  4.508856e+000
      vertex -1.930000e+001  1.504320e+001  4.251245e+000
      vertex -1.930000e+001  1.511905e+001  4.259509e+000
    endloop
  endfacet
  facet normal  2.022489e-001 -2.435523e-001  9.485661e-001
    outer loop
      vertex -2.050000e+001  1.509369e+001  4.508856e+000
      vertex -1.930000e+001  1.511905e+001  4.259509e+000
      vertex -2.050000e+001  1.515451e+001  4.524472e+000
    endloop
  endfacet
  facet normal  2.053014e-001 -2.043012e-001  9.571376e-001
    outer loop
      vertex -2.050000e+001  1.515451e+001  4.524472e+000
      vertex -1.930000e+001  1.511905e+001  4.259509e+000
      vertex -1.930000e+001  1.519367e+001  4.275436e+000
    endloop
  endfacet
  facet normal  2.007945e-001 -3.606266e-001  9.108403e-001
    outer loop
      vertex -2.050000e+001  1.515451e+001  4.524472e+000
      vertex -1.930000e+001  1.519367e+001  4.275436e+000
      vertex -2.050000e+001  1.521289e+001  4.547586e+000
    endloop
  endfacet
  facet normal  2.063789e-001 -3.004220e-001  9.312112e-001
    outer loop
      vertex -2.050000e+001  1.521289e+001  4.547586e+000
      vertex -1.930000e+001  1.519367e+001  4.275436e+000
      vertex -1.930000e+001  1.526628e+001  4.298862e+000
    endloop
  endfacet
  facet normal  2.033269e-001 -3.937323e-001  8.964559e-001
    outer loop
      vertex -2.050000e+001  1.521289e+001  4.547586e+000
      vertex -1.930000e+001  1.526628e+001  4.298862e+000
      vertex -1.930000e+001  1.533614e+001  4.329545e+000
    endloop
  endfacet
  facet normal  2.038098e-001 -6.601463e-003  9.789882e-001
    outer loop
      vertex -1.930000e+001  1.504320e+001  4.251245e+000
      vertex -2.050000e+001  1.503139e+001  4.500987e+000
      vertex -1.930000e+001  1.496690e+001  4.250731e+000
    endloop
  endfacet
  facet normal  2.041543e-001  0.000000e+000  9.789387e-001
    outer loop
      vertex -1.930000e+001  1.496690e+001  4.250731e+000
      vertex -2.050000e+001  1.503139e+001  4.500987e+000
      vertex -2.050000e+001  1.496861e+001  4.500987e+000
    endloop
  endfacet
  facet normal  2.033977e-001  9.290922e-002  9.746780e-001
    outer loop
      vertex -1.930000e+001  1.496690e+001  4.250731e+000
      vertex -2.050000e+001  1.496861e+001  4.500987e+000
      vertex -1.930000e+001  1.489095e+001  4.257971e+000
    endloop
  endfacet
  facet normal  2.046051e-001  1.226805e-001  9.711263e-001
    outer loop
      vertex -1.930000e+001  1.489095e+001  4.257971e+000
      vertex -2.050000e+001  1.496861e+001  4.500987e+000
      vertex -2.050000e+001  1.490631e+001  4.508856e+000
    endloop
  endfacet
  facet normal  2.032082e-001  1.914687e-001  9.602323e-001
    outer loop
      vertex -1.930000e+001  1.489095e+001  4.257971e+000
      vertex -2.050000e+001  1.490631e+001  4.508856e+000
      vertex -1.930000e+001  1.481612e+001  4.272891e+000
    endloop
  endfacet
  facet normal  2.055606e-001  2.878838e-001  9.353437e-001
    outer loop
      vertex -1.930000e+001  1.481612e+001  4.272891e+000
      vertex -2.050000e+001  1.490631e+001  4.508856e+000
      vertex -1.930000e+001  1.474320e+001  4.295336e+000
    endloop
  endfacet
  facet normal  2.019021e-001  2.435701e-001  9.486354e-001
    outer loop
      vertex -1.930000e+001  1.474320e+001  4.295336e+000
      vertex -2.050000e+001  1.490631e+001  4.508856e+000
      vertex -2.050000e+001  1.484549e+001  4.524472e+000
    endloop
  endfacet
  facet normal  2.046467e-001  3.815088e-001  9.014270e-001
    outer loop
      vertex -1.930000e+001  1.474320e+001  4.295336e+000
      vertex -2.050000e+001  1.484549e+001  4.524472e+000
      vertex -1.930000e+001  1.467293e+001  4.325074e+000
    endloop
  endfacet
  facet normal  2.031089e-001  3.604511e-001  9.103966e-001
    outer loop
      vertex -1.930000e+001  1.467293e+001  4.325074e+000
      vertex -2.050000e+001  1.484549e+001  4.524472e+000
      vertex -2.050000e+001  1.478711e+001  4.547586e+000
    endloop
  endfacet
  facet normal  2.039537e-001  4.711881e-001  8.581285e-001
    outer loop
      vertex -1.930000e+001  1.467293e+001  4.325074e+000
      vertex -2.050000e+001  1.478711e+001  4.547586e+000
      vertex -1.930000e+001  1.460605e+001  4.361797e+000
    endloop
  endfacet
  facet normal  2.039813e-001  4.716225e-001  8.578833e-001
    outer loop
      vertex -1.930000e+001  1.460605e+001  4.361797e+000
      vertex -2.050000e+001  1.478711e+001  4.547586e+000
      vertex -2.050000e+001  1.473209e+001  4.577836e+000
    endloop
  endfacet
  facet normal  2.034833e-001  5.559858e-001  8.058997e-001
    outer loop
      vertex -1.930000e+001  1.460605e+001  4.361797e+000
      vertex -2.050000e+001  1.473209e+001  4.577836e+000
      vertex -1.930000e+001  1.454325e+001  4.405126e+000
    endloop
  endfacet
  facet normal  2.028265e-001  7.545004e-001  6.241720e-001
    outer loop
      vertex -2.050000e+001  1.459549e+001  4.706107e+000
      vertex -1.930000e+001  1.438555e+001  4.569944e+000
      vertex -2.050000e+001  1.463552e+001  4.657726e+000
    endloop
  endfacet
  facet normal  2.048631e-001  7.723055e-001  6.013112e-001
    outer loop
      vertex -2.050000e+001  1.463552e+001  4.657726e+000
      vertex -1.930000e+001  1.438555e+001  4.569944e+000
      vertex -1.930000e+001  1.443242e+001  4.509740e+000
    endloop
  endfacet
  facet normal  2.015316e-001  6.704997e-001  7.140133e-001
    outer loop
      vertex -2.050000e+001  1.463552e+001  4.657726e+000
      vertex -1.930000e+001  1.443242e+001  4.509740e+000
      vertex -2.050000e+001  1.468129e+001  4.614743e+000
    endloop
  endfacet
  facet normal  2.058355e-001  7.070708e-001  6.765225e-001
    outer loop
      vertex -2.050000e+001  1.468129e+001  4.614743e+000
      vertex -1.930000e+001  1.443242e+001  4.509740e+000
      vertex -1.930000e+001  1.448517e+001  4.454611e+000
    endloop
  endfacet
  facet normal  1.999029e-001  5.759211e-001  7.926877e-001
    outer loop
      vertex -2.050000e+001  1.468129e+001  4.614743e+000
      vertex -1.930000e+001  1.448517e+001  4.454611e+000
      vertex -2.050000e+001  1.473209e+001  4.577836e+000
    endloop
  endfacet
  facet normal  2.070284e-001  6.345150e-001  7.446676e-001
    outer loop
      vertex -2.050000e+001  1.473209e+001  4.577836e+000
      vertex -1.930000e+001  1.448517e+001  4.454611e+000
      vertex -1.930000e+001  1.454325e+001  4.405126e+000
    endloop
  endfacet
  facet normal  2.041129e-001  8.295341e-001  5.198184e-001
    outer loop
      vertex -1.930000e+001  1.438555e+001  4.569944e+000
      vertex -2.050000e+001  1.459549e+001  4.706107e+000
      vertex -1.930000e+001  1.434503e+001  4.634598e+000
    endloop
  endfacet
  facet normal  2.037869e-001  8.266131e-001  5.245779e-001
    outer loop
      vertex -1.930000e+001  1.434503e+001  4.634598e+000
      vertex -2.050000e+001  1.459549e+001  4.706107e+000
      vertex -2.050000e+001  1.456185e+001  4.759123e+000
    endloop
  endfacet
  facet normal  2.035851e-001  8.781596e-001  4.328844e-001
    outer loop
      vertex -1.930000e+001  1.434503e+001  4.634598e+000
      vertex -2.050000e+001  1.456185e+001  4.759123e+000
      vertex -1.930000e+001  1.431130e+001  4.703034e+000
    endloop
  endfacet
  facet normal  2.044113e-001  8.857182e-001  4.167963e-001
    outer loop
      vertex -2.050000e+001  1.456185e+001  4.759123e+000
      vertex -2.050000e+001  1.453511e+001  4.815938e+000
      vertex -1.930000e+001  1.431130e+001  4.703034e+000
    endloop
  endfacet
  facet normal  2.032789e-001  9.176528e-001  3.414542e-001
    outer loop
      vertex -1.930000e+001  1.431130e+001  4.703034e+000
      vertex -2.050000e+001  1.453511e+001  4.815938e+000
      vertex -1.930000e+001  1.428469e+001  4.774544e+000
    endloop
  endfacet
  facet normal  1.414484e-004 -9.718969e-001  2.354066e-001
    outer loop
      vertex -1.930000e+001  5.719712e+000  4.789014e+000
      vertex -1.334558e+001  5.728297e+000  4.820882e+000
      vertex -1.930000e+001  5.736488e+000  4.858275e+000
    endloop
  endfacet
  facet normal -1.616778e-004 -9.819132e-001  1.893318e-001
    outer loop
      vertex -1.930000e+001  5.736488e+000  4.858275e+000
      vertex -1.334558e+001  5.728297e+000  4.820882e+000
      vertex -1.334558e+001  5.742682e+000  4.895482e+000
    endloop
  endfacet
  facet normal  1.417111e-004 -9.898524e-001  1.420995e-001
    outer loop
      vertex -1.930000e+001  5.736488e+000  4.858275e+000
      vertex -1.334558e+001  5.742682e+000  4.895482e+000
      vertex -1.930000e+001  5.746614e+000  4.928816e+000
    endloop
  endfacet
  facet normal -1.595021e-004 -9.960294e-001  8.902411e-002
    outer loop
      vertex -1.930000e+001  5.746614e+000  4.928816e+000
      vertex -1.334558e+001  5.742682e+000  4.895482e+000
      vertex -1.334558e+001  5.749445e+000  4.971153e+000
    endloop
  endfacet
  facet normal  1.372332e-004 -9.988723e-001  4.748027e-002
    outer loop
      vertex -1.930000e+001  5.746614e+000  4.928816e+000
      vertex -1.334558e+001  5.749445e+000  4.971153e+000
      vertex -1.930000e+001  5.749998e+000  5.000000e+000
    endloop
  endfacet
  facet normal -1.519667e-004 -9.999257e-001 -1.219491e-002
    outer loop
      vertex -1.930000e+001  5.749998e+000  5.000000e+000
      vertex -1.334558e+001  5.749445e+000  4.971153e+000
      vertex -1.334558e+001  5.748518e+000  5.047122e+000
    endloop
  endfacet
  facet normal  1.455277e-004 -9.987616e-001 -4.975064e-002
    outer loop
      vertex -1.930000e+001  5.749998e+000  5.000000e+000
      vertex -1.334558e+001  5.748518e+000  5.047122e+000
      vertex -1.930000e+001  5.746284e+000  5.074571e+000
    endloop
  endfacet
  facet normal -1.493851e-004 -9.935609e-001 -1.133002e-001
    outer loop
      vertex -1.930000e+001  5.746284e+000  5.074571e+000
      vertex -1.334558e+001  5.748518e+000  5.047122e+000
      vertex -1.334558e+001  5.739911e+000  5.122606e+000
    endloop
  endfacet
  facet normal  1.423144e-004 -9.888620e-001 -1.488357e-001
    outer loop
      vertex -1.930000e+001  5.746284e+000  5.074571e+000
      vertex -1.334558e+001  5.739911e+000  5.122606e+000
      vertex -1.930000e+001  5.735171e+000  5.148404e+000
    endloop
  endfacet
  facet normal -1.461247e-004 -9.770015e-001 -2.132327e-001
    outer loop
      vertex -1.930000e+001  5.735171e+000  5.148404e+000
      vertex -1.334558e+001  5.739911e+000  5.122606e+000
      vertex -1.334558e+001  5.723711e+000  5.196833e+000
    endloop
  endfacet
  facet normal  1.388421e-004 -9.691644e-001 -2.464152e-001
    outer loop
      vertex -1.930000e+001  5.735171e+000  5.148404e+000
      vertex -1.334558e+001  5.723711e+000  5.196833e+000
      vertex -1.930000e+001  5.716773e+000  5.220765e+000
    endloop
  endfacet
  facet normal -1.425108e-004 -9.504161e-001 -3.109809e-001
    outer loop
      vertex -1.930000e+001  5.716773e+000  5.220765e+000
      vertex -1.334558e+001  5.723711e+000  5.196833e+000
      vertex -1.334558e+001  5.700084e+000  5.269039e+000
    endloop
  endfacet
  facet normal  1.349828e-004 -9.398601e-001 -3.415595e-001
    outer loop
      vertex -1.930000e+001  5.716773e+000  5.220765e+000
      vertex -1.334558e+001  5.700084e+000  5.269039e+000
      vertex -1.930000e+001  5.691270e+000  5.290939e+000
    endloop
  endfacet
  facet normal -1.384887e-004 -9.140779e-001 -4.055386e-001
    outer loop
      vertex -1.930000e+001  5.691270e+000  5.290939e+000
      vertex -1.334558e+001  5.700084e+000  5.269039e+000
      vertex -1.334558e+001  5.669274e+000  5.338485e+000
    endloop
  endfacet
  facet normal  1.307156e-004 -9.012430e-001 -4.333142e-001
    outer loop
      vertex -1.930000e+001  5.691270e+000  5.290939e+000
      vertex -1.334558e+001  5.669274e+000  5.338485e+000
      vertex -1.930000e+001  5.658917e+000  5.358229e+000
    endloop
  endfacet
  facet normal -1.341002e-004 -8.683620e-001 -4.959307e-001
    outer loop
      vertex -1.930000e+001  5.658917e+000  5.358229e+000
      vertex -1.334558e+001  5.669274e+000  5.338485e+000
      vertex -1.334558e+001  5.631596e+000  5.404458e+000
    endloop
  endfacet
  facet normal  1.261225e-004 -8.536920e-001 -5.207782e-001
    outer loop
      vertex -1.930000e+001  5.658917e+000  5.358229e+000
      vertex -1.334558e+001  5.631596e+000  5.404458e+000
      vertex -1.930000e+001  5.620034e+000  5.421969e+000
    endloop
  endfacet
  facet normal -1.292709e-004 -8.137330e-001 -5.812387e-001
    outer loop
      vertex -1.930000e+001  5.620034e+000  5.421969e+000
      vertex -1.334558e+001  5.631596e+000  5.404458e+000
      vertex -1.334558e+001  5.587437e+000  5.466280e+000
    endloop
  endfacet
  facet normal  1.211377e-004 -7.976812e-001 -6.030794e-001
    outer loop
      vertex -1.930000e+001  5.620034e+000  5.421969e+000
      vertex -1.334558e+001  5.587437e+000  5.466280e+000
      vertex -1.930000e+001  5.575006e+000  5.481527e+000
    endloop
  endfacet
  facet normal -1.240678e-004 -7.507542e-001 -6.605816e-001
    outer loop
      vertex -1.930000e+001  5.575006e+000  5.481527e+000
      vertex -1.334558e+001  5.587437e+000  5.466280e+000
      vertex -1.334558e+001  5.537251e+000  5.523318e+000
    endloop
  endfacet
  facet normal  1.157168e-004 -7.337679e-001 -6.794002e-001
    outer loop
      vertex -1.930000e+001  5.575006e+000  5.481527e+000
      vertex -1.334558e+001  5.537251e+000  5.523318e+000
      vertex -1.930000e+001  5.524279e+000  5.536313e+000
    endloop
  endfacet
  facet normal -1.185244e-004 -6.800788e-001 -7.331390e-001
    outer loop
      vertex -1.930000e+001  5.524279e+000  5.536313e+000
      vertex -1.334558e+001  5.537251e+000  5.523318e+000
      vertex -1.334558e+001  5.481551e+000  5.574986e+000
    endloop
  endfacet
  facet normal  1.100307e-004 -6.625777e-001 -7.489931e-001
    outer loop
      vertex -1.930000e+001  5.524279e+000  5.536313e+000
      vertex -1.334558e+001  5.481551e+000  5.574986e+000
      vertex -1.930000e+001  5.468357e+000  5.585783e+000
    endloop
  endfacet
  facet normal -1.125047e-004 -6.024094e-001 -7.981873e-001
    outer loop
      vertex -1.930000e+001  5.468357e+000  5.585783e+000
      vertex -1.334558e+001  5.481551e+000  5.574986e+000
      vertex -1.334558e+001  5.420910e+000  5.620753e+000
    endloop
  endfacet
  facet normal  1.038027e-004 -5.848246e-001 -8.111597e-001
    outer loop
      vertex -1.930000e+001  5.468357e+000  5.585783e+000
      vertex -1.334558e+001  5.420910e+000  5.620753e+000
      vertex -1.930000e+001  5.407792e+000  5.629449e+000
    endloop
  endfacet
  facet normal -1.062141e-004 -5.185760e-001 -8.550315e-001
    outer loop
      vertex -1.930000e+001  5.407792e+000  5.629449e+000
      vertex -1.334558e+001  5.420910e+000  5.620753e+000
      vertex -1.334558e+001  5.355950e+000  5.660151e+000
    endloop
  endfacet
  facet normal  9.732113e-005 -5.012733e-001 -8.652890e-001
    outer loop
      vertex -1.930000e+001  5.407792e+000  5.629449e+000
      vertex -1.334558e+001  5.355950e+000  5.660151e+000
      vertex -1.930000e+001  5.343186e+000  5.666876e+000
    endloop
  endfacet
  facet normal -9.943443e-005 -4.294090e-001 -9.031101e-001
    outer loop
      vertex -1.930000e+001  5.343186e+000  5.666876e+000
      vertex -1.334558e+001  5.355950e+000  5.660151e+000
      vertex -1.334558e+001  5.287337e+000  5.692775e+000
    endloop
  endfacet
  facet normal  9.038865e-005 -4.127561e-001 -9.108416e-001
    outer loop
      vertex -1.930000e+001  5.343186e+000  5.666876e+000
      vertex -1.334558e+001  5.287337e+000  5.692775e+000
      vertex -1.930000e+001  5.275179e+000  5.697694e+000
    endloop
  endfacet
  facet normal -9.233286e-005 -3.358397e-001 -9.419191e-001
    outer loop
      vertex -1.930000e+001  5.275179e+000  5.697694e+000
      vertex -1.334558e+001  5.287337e+000  5.692775e+000
      vertex -1.334558e+001  5.215776e+000  5.718290e+000
    endloop
  endfacet
  facet normal  8.309277e-005 -3.201450e-001 -9.473685e-001
    outer loop
      vertex -1.930000e+001  5.275179e+000  5.697694e+000
      vertex -1.334558e+001  5.215776e+000  5.718290e+000
      vertex -1.930000e+001  5.204445e+000  5.721597e+000
    endloop
  endfacet
  facet normal -8.482343e-005 -2.388212e-001 -9.710636e-001
    outer loop
      vertex -1.930000e+001  5.204445e+000  5.721597e+000
      vertex -1.334558e+001  5.215776e+000  5.718290e+000
      vertex -1.334558e+001  5.142001e+000  5.736434e+000
    endloop
  endfacet
  facet normal  7.537513e-005 -2.243632e-001 -9.745056e-001
    outer loop
      vertex -1.930000e+001  5.204445e+000  5.721597e+000
      vertex -1.334558e+001  5.142001e+000  5.736434e+000
      vertex -1.930000e+001  5.131685e+000  5.738349e+000
    endloop
  endfacet
  facet normal -7.695120e-005 -1.393597e-001 -9.902419e-001
    outer loop
      vertex -1.930000e+001  5.131685e+000  5.738349e+000
      vertex -1.334558e+001  5.142001e+000  5.736434e+000
      vertex -1.334558e+001  5.066768e+000  5.747022e+000
    endloop
  endfacet
  facet normal  6.736235e-005 -1.263555e-001 -9.919850e-001
    outer loop
      vertex -1.930000e+001  5.131685e+000  5.738349e+000
      vertex -1.334558e+001  5.066768e+000  5.747022e+000
      vertex -1.930000e+001  5.057619e+000  5.747783e+000
    endloop
  endfacet
  facet normal -6.861817e-005 -3.846157e-002 -9.992601e-001
    outer loop
      vertex -1.930000e+001  5.057619e+000  5.747783e+000
      vertex -1.334558e+001  5.066768e+000  5.747022e+000
      vertex -1.334558e+001  4.990851e+000  5.749944e+000
    endloop
  endfacet
  facet normal  5.887082e-005 -2.710409e-002 -9.996327e-001
    outer loop
      vertex -1.930000e+001  5.057619e+000  5.747783e+000
      vertex -1.334558e+001  4.990851e+000  5.749944e+000
      vertex -1.930000e+001  4.982983e+000  5.749807e+000
    endloop
  endfacet
  facet normal -6.000182e-005  6.282607e-002 -9.980245e-001
    outer loop
      vertex -1.930000e+001  4.982983e+000  5.749807e+000
      vertex -1.334558e+001  4.990851e+000  5.749944e+000
      vertex -1.334558e+001  4.915027e+000  5.745171e+000
    endloop
  endfacet
  facet normal  5.002492e-005  7.242250e-002 -9.973741e-001
    outer loop
      vertex -1.930000e+001  4.982983e+000  5.749807e+000
      vertex -1.334558e+001  4.915027e+000  5.745171e+000
      vertex -1.930000e+001  4.908515e+000  5.744400e+000
    endloop
  endfacet
  facet normal -5.096464e-005  1.634798e-001 -9.865466e-001
    outer loop
      vertex -1.930000e+001  4.908515e+000  5.744400e+000
      vertex -1.334558e+001  4.915027e+000  5.745171e+000
      vertex -1.334558e+001  4.840075e+000  5.732751e+000
    endloop
  endfacet
  facet normal  4.072826e-005  1.712334e-001 -9.852305e-001
    outer loop
      vertex -1.930000e+001  4.908515e+000  5.744400e+000
      vertex -1.334558e+001  4.840075e+000  5.732751e+000
      vertex -1.930000e+001  4.834954e+000  5.731615e+000
    endloop
  endfacet
  facet normal -4.159264e-005  2.624386e-001 -9.649487e-001
    outer loop
      vertex -1.930000e+001  4.834954e+000  5.731615e+000
      vertex -1.334558e+001  4.840075e+000  5.732751e+000
      vertex -1.334558e+001  4.766765e+000  5.712812e+000
    endloop
  endfacet
  facet normal  3.120114e-005  2.683467e-001 -9.633225e-001
    outer loop
      vertex -1.930000e+001  4.834954e+000  5.731615e+000
      vertex -1.334558e+001  4.766765e+000  5.712812e+000
      vertex -1.930000e+001  4.763029e+000  5.711579e+000
    endloop
  endfacet
  facet normal -3.169529e-005  3.587246e-001 -9.334434e-001
    outer loop
      vertex -1.930000e+001  4.763029e+000  5.711579e+000
      vertex -1.334558e+001  4.766765e+000  5.712812e+000
      vertex -1.334558e+001  4.695848e+000  5.685559e+000
    endloop
  endfacet
  facet normal  2.109471e-005  3.627939e-001 -9.318694e-001
    outer loop
      vertex -1.930000e+001  4.763029e+000  5.711579e+000
      vertex -1.334558e+001  4.695848e+000  5.685559e+000
      vertex -1.930000e+001  4.693451e+000  5.684491e+000
    endloop
  endfacet
  facet normal -2.160825e-005  4.513111e-001 -8.923666e-001
    outer loop
      vertex -1.930000e+001  4.693451e+000  5.684491e+000
      vertex -1.334558e+001  4.695848e+000  5.685559e+000
      vertex -1.334558e+001  4.628051e+000  5.651271e+000
    endloop
  endfacet
  facet normal  1.076887e-005  4.536548e-001 -8.911775e-001
    outer loop
      vertex -1.930000e+001  4.693451e+000  5.684491e+000
      vertex -1.334558e+001  4.628051e+000  5.651271e+000
      vertex -1.930000e+001  4.626913e+000  5.650620e+000
    endloop
  endfacet
  facet normal -1.096348e-005  5.392763e-001 -8.421289e-001
    outer loop
      vertex -1.930000e+001  4.626913e+000  5.650620e+000
      vertex -1.334558e+001  4.628051e+000  5.651271e+000
      vertex -1.334558e+001  4.564071e+000  5.610300e+000
    endloop
  endfacet
  facet normal  0.000000e+000  5.400124e-001 -8.416570e-001
    outer loop
      vertex -1.930000e+001  4.626913e+000  5.650620e+000
      vertex -1.334558e+001  4.564071e+000  5.610300e+000
      vertex -1.930000e+001  4.564071e+000  5.610300e+000
    endloop
  endfacet
  facet normal -2.503162e-004 -8.664218e-001  4.993127e-001
    outer loop
      vertex -1.930000e+001  5.631293e+000  4.595069e+000
      vertex -1.334558e+001  5.677332e+000  4.677943e+000
      vertex -1.930000e+001  5.666876e+000  4.656814e+000
    endloop
  endfacet
  facet normal  2.625872e-004 -9.236988e-001  3.831193e-001
    outer loop
      vertex -1.930000e+001  5.666876e+000  4.656814e+000
      vertex -1.334558e+001  5.677332e+000  4.677943e+000
      vertex -1.334558e+001  5.706439e+000  4.748120e+000
    endloop
  endfacet
  facet normal -3.152110e-004 -9.099026e-001  4.148215e-001
    outer loop
      vertex -1.930000e+001  5.666876e+000  4.656814e+000
      vertex -1.334558e+001  5.706439e+000  4.748120e+000
      vertex -1.930000e+001  5.696438e+000  4.721657e+000
    endloop
  endfacet
  facet normal  3.300641e-004 -9.577201e-001  2.877014e-001
    outer loop
      vertex -1.930000e+001  5.696438e+000  4.721657e+000
      vertex -1.334558e+001  5.706439e+000  4.748120e+000
      vertex -1.334558e+001  5.728297e+000  4.820882e+000
    endloop
  endfacet
  facet normal -3.850875e-004 -9.451672e-001  3.265868e-001
    outer loop
      vertex -1.930000e+001  5.696438e+000  4.721657e+000
      vertex -1.334558e+001  5.728297e+000  4.820882e+000
      vertex -1.930000e+001  5.719712e+000  4.789014e+000
    endloop
  endfacet
  facet normal  2.002000e-004 -8.802021e-001  4.745990e-001
    outer loop
      vertex -1.334558e+001  5.677332e+000  4.677943e+000
      vertex -1.930000e+001  5.631293e+000  4.595069e+000
      vertex -1.334558e+001  5.641275e+000  4.611071e+000
    endloop
  endfacet
  facet normal -1.902525e-004 -8.151227e-001  5.792883e-001
    outer loop
      vertex -1.334558e+001  5.641275e+000  4.611071e+000
      vertex -1.930000e+001  5.631293e+000  4.595069e+000
      vertex -1.930000e+001  5.590010e+000  4.536980e+000
    endloop
  endfacet
  facet normal  1.427369e-004 -8.276727e-001  5.612110e-001
    outer loop
      vertex -1.334558e+001  5.641275e+000  4.611071e+000
      vertex -1.930000e+001  5.590010e+000  4.536980e+000
      vertex -1.334558e+001  5.598638e+000  4.548190e+000
    endloop
  endfacet
  facet normal -1.352100e-004 -7.564606e-001  6.540393e-001
    outer loop
      vertex -1.334558e+001  5.598638e+000  4.548190e+000
      vertex -1.930000e+001  5.590010e+000  4.536980e+000
      vertex -1.930000e+001  5.543401e+000  4.483071e+000
    endloop
  endfacet
  facet normal  9.020321e-005 -7.666473e-001  6.420685e-001
    outer loop
      vertex -1.334558e+001  5.598638e+000  4.548190e+000
      vertex -1.930000e+001  5.543401e+000  4.483071e+000
      vertex -1.334558e+001  5.549858e+000  4.489944e+000
    endloop
  endfacet
  facet normal -8.513981e-005 -6.909718e-001  7.228818e-001
    outer loop
      vertex -1.334558e+001  5.549858e+000  4.489944e+000
      vertex -1.930000e+001  5.543401e+000  4.483071e+000
      vertex -1.930000e+001  5.491885e+000  4.433830e+000
    endloop
  endfacet
  facet normal  4.261728e-005 -6.977567e-001  7.163348e-001
    outer loop
      vertex -1.334558e+001  5.549858e+000  4.489944e+000
      vertex -1.930000e+001  5.491885e+000  4.433830e+000
      vertex -1.334558e+001  5.495435e+000  4.436934e+000
    endloop
  endfacet
  facet normal -4.008697e-005 -6.192446e-001  7.851982e-001
    outer loop
      vertex -1.334558e+001  5.495435e+000  4.436934e+000
      vertex -1.930000e+001  5.491885e+000  4.433830e+000
      vertex -1.930000e+001  5.435929e+000  4.389700e+000
    endloop
  endfacet
  facet normal  0.000000e+000 -6.217085e-001  7.832487e-001
    outer loop
      vertex -1.334558e+001  5.495435e+000  4.436934e+000
      vertex -1.930000e+001  5.435929e+000  4.389700e+000
      vertex -1.334558e+001  5.435929e+000  4.389700e+000
    endloop
  endfacet
  facet normal  1.414484e-004  9.718969e-001 -2.354066e-001
    outer loop
      vertex -1.930000e+001  4.280288e+000  5.210986e+000
      vertex -1.334558e+001  4.271703e+000  5.179118e+000
      vertex -1.930000e+001  4.263512e+000  5.141725e+000
    endloop
  endfacet
  facet normal -1.616778e-004  9.819132e-001 -1.893318e-001
    outer loop
      vertex -1.930000e+001  4.263512e+000  5.141725e+000
      vertex -1.334558e+001  4.271703e+000  5.179118e+000
      vertex -1.334558e+001  4.257318e+000  5.104518e+000
    endloop
  endfacet
  facet normal  1.417111e-004  9.898524e-001 -1.420995e-001
    outer loop
      vertex -1.930000e+001  4.263512e+000  5.141725e+000
      vertex -1.334558e+001  4.257318e+000  5.104518e+000
      vertex -1.930000e+001  4.253386e+000  5.071184e+000
    endloop
  endfacet
  facet normal -1.595021e-004  9.960294e-001 -8.902411e-002
    outer loop
      vertex -1.930000e+001  4.253386e+000  5.071184e+000
      vertex -1.334558e+001  4.257318e+000  5.104518e+000
      vertex -1.334558e+001  4.250555e+000  5.028847e+000
    endloop
  endfacet
  facet normal  1.372332e-004  9.988723e-001 -4.748027e-002
    outer loop
      vertex -1.930000e+001  4.253386e+000  5.071184e+000
      vertex -1.334558e+001  4.250555e+000  5.028847e+000
      vertex -1.930000e+001  4.250002e+000  5.000000e+000
    endloop
  endfacet
  facet normal -1.519667e-004  9.999257e-001  1.219491e-002
    outer loop
      vertex -1.930000e+001  4.250002e+000  5.000000e+000
      vertex -1.334558e+001  4.250555e+000  5.028847e+000
      vertex -1.334558e+001  4.251482e+000  4.952878e+000
    endloop
  endfacet
  facet normal  1.455277e-004  9.987616e-001  4.975064e-002
    outer loop
      vertex -1.930000e+001  4.250002e+000  5.000000e+000
      vertex -1.334558e+001  4.251482e+000  4.952878e+000
      vertex -1.930000e+001  4.253716e+000  4.925429e+000
    endloop
  endfacet
  facet normal -1.493851e-004  9.935609e-001  1.133002e-001
    outer loop
      vertex -1.930000e+001  4.253716e+000  4.925429e+000
      vertex -1.334558e+001  4.251482e+000  4.952878e+000
      vertex -1.334558e+001  4.260089e+000  4.877394e+000
    endloop
  endfacet
  facet normal  1.423144e-004  9.888620e-001  1.488357e-001
    outer loop
      vertex -1.930000e+001  4.253716e+000  4.925429e+000
      vertex -1.334558e+001  4.260089e+000  4.877394e+000
      vertex -1.930000e+001  4.264829e+000  4.851596e+000
    endloop
  endfacet
  facet normal -1.461247e-004  9.770015e-001  2.132327e-001
    outer loop
      vertex -1.930000e+001  4.264829e+000  4.851596e+000
      vertex -1.334558e+001  4.260089e+000  4.877394e+000
      vertex -1.334558e+001  4.276289e+000  4.803167e+000
    endloop
  endfacet
  facet normal  1.388421e-004  9.691644e-001  2.464152e-001
    outer loop
      vertex -1.930000e+001  4.264829e+000  4.851596e+000
      vertex -1.334558e+001  4.276289e+000  4.803167e+000
      vertex -1.930000e+001  4.283227e+000  4.779235e+000
    endloop
  endfacet
  facet normal -1.425108e-004  9.504161e-001  3.109809e-001
    outer loop
      vertex -1.930000e+001  4.283227e+000  4.779235e+000
      vertex -1.334558e+001  4.276289e+000  4.803167e+000
      vertex -1.334558e+001  4.299916e+000  4.730961e+000
    endloop
  endfacet
  facet normal  1.349828e-004  9.398601e-001  3.415595e-001
    outer loop
      vertex -1.930000e+001  4.283227e+000  4.779235e+000
      vertex -1.334558e+001  4.299916e+000  4.730961e+000
      vertex -1.930000e+001  4.308730e+000  4.709061e+000
    endloop
  endfacet
  facet normal -1.384887e-004  9.140779e-001  4.055386e-001
    outer loop
      vertex -1.930000e+001  4.308730e+000  4.709061e+000
      vertex -1.334558e+001  4.299916e+000  4.730961e+000
      vertex -1.334558e+001  4.330726e+000  4.661515e+000
    endloop
  endfacet
  facet normal  1.307156e-004  9.012430e-001  4.333142e-001
    outer loop
      vertex -1.930000e+001  4.308730e+000  4.709061e+000
      vertex -1.334558e+001  4.330726e+000  4.661515e+000
      vertex -1.930000e+001  4.341083e+000  4.641771e+000
    endloop
  endfacet
  facet normal -1.341002e-004  8.683620e-001  4.959307e-001
    outer loop
      vertex -1.930000e+001  4.341083e+000  4.641771e+000
      vertex -1.334558e+001  4.330726e+000  4.661515e+000
      vertex -1.334558e+001  4.368404e+000  4.595542e+000
    endloop
  endfacet
  facet normal  1.261225e-004  8.536920e-001  5.207782e-001
    outer loop
      vertex -1.930000e+001  4.341083e+000  4.641771e+000
      vertex -1.334558e+001  4.368404e+000  4.595542e+000
      vertex -1.930000e+001  4.379966e+000  4.578031e+000
    endloop
  endfacet
  facet normal -1.292709e-004  8.137330e-001  5.812387e-001
    outer loop
      vertex -1.930000e+001  4.379966e+000  4.578031e+000
      vertex -1.334558e+001  4.368404e+000  4.595542e+000
      vertex -1.334558e+001  4.412563e+000  4.533720e+000
    endloop
  endfacet
  facet normal  1.211377e-004  7.976812e-001  6.030794e-001
    outer loop
      vertex -1.930000e+001  4.379966e+000  4.578031e+000
      vertex -1.334558e+001  4.412563e+000  4.533720e+000
      vertex -1.930000e+001  4.424994e+000  4.518473e+000
    endloop
  endfacet
  facet normal -1.240678e-004  7.507542e-001  6.605816e-001
    outer loop
      vertex -1.930000e+001  4.424994e+000  4.518473e+000
      vertex -1.334558e+001  4.412563e+000  4.533720e+000
      vertex -1.334558e+001  4.462749e+000  4.476682e+000
    endloop
  endfacet
  facet normal  1.157168e-004  7.337679e-001  6.794002e-001
    outer loop
      vertex -1.930000e+001  4.424994e+000  4.518473e+000
      vertex -1.334558e+001  4.462749e+000  4.476682e+000
      vertex -1.930000e+001  4.475721e+000  4.463687e+000
    endloop
  endfacet
  facet normal -1.185244e-004  6.800788e-001  7.331390e-001
    outer loop
      vertex -1.930000e+001  4.475721e+000  4.463687e+000
      vertex -1.334558e+001  4.462749e+000  4.476682e+000
      vertex -1.334558e+001  4.518449e+000  4.425014e+000
    endloop
  endfacet
  facet normal  1.100307e-004  6.625777e-001  7.489931e-001
    outer loop
      vertex -1.930000e+001  4.475721e+000  4.463687e+000
      vertex -1.334558e+001  4.518449e+000  4.425014e+000
      vertex -1.930000e+001  4.531643e+000  4.414217e+000
    endloop
  endfacet
  facet normal -1.125047e-004  6.024094e-001  7.981873e-001
    outer loop
      vertex -1.930000e+001  4.531643e+000  4.414217e+000
      vertex -1.334558e+001  4.518449e+000  4.425014e+000
      vertex -1.334558e+001  4.579090e+000  4.379247e+000
    endloop
  endfacet
  facet normal  1.038027e-004  5.848246e-001  8.111597e-001
    outer loop
      vertex -1.930000e+001  4.531643e+000  4.414217e+000
      vertex -1.334558e+001  4.579090e+000  4.379247e+000
      vertex -1.930000e+001  4.592208e+000  4.370551e+000
    endloop
  endfacet
  facet normal -1.062141e-004  5.185760e-001  8.550315e-001
    outer loop
      vertex -1.930000e+001  4.592208e+000  4.370551e+000
      vertex -1.334558e+001  4.579090e+000  4.379247e+000
      vertex -1.334558e+001  4.644050e+000  4.339849e+000
    endloop
  endfacet
  facet normal  9.732113e-005  5.012733e-001  8.652890e-001
    outer loop
      vertex -1.930000e+001  4.592208e+000  4.370551e+000
      vertex -1.334558e+001  4.644050e+000  4.339849e+000
      vertex -1.930000e+001  4.656814e+000  4.333124e+000
    endloop
  endfacet
  facet normal -9.943443e-005  4.294090e-001  9.031101e-001
    outer loop
      vertex -1.930000e+001  4.656814e+000  4.333124e+000
      vertex -1.334558e+001  4.644050e+000  4.339849e+000
      vertex -1.334558e+001  4.712663e+000  4.307225e+000
    endloop
  endfacet
  facet normal  9.038865e-005  4.127561e-001  9.108416e-001
    outer loop
      vertex -1.930000e+001  4.656814e+000  4.333124e+000
      vertex -1.334558e+001  4.712663e+000  4.307225e+000
      vertex -1.930000e+001  4.724821e+000  4.302306e+000
    endloop
  endfacet
  facet normal -9.233286e-005  3.358397e-001  9.419191e-001
    outer loop
      vertex -1.930000e+001  4.724821e+000  4.302306e+000
      vertex -1.334558e+001  4.712663e+000  4.307225e+000
      vertex -1.334558e+001  4.784224e+000  4.281710e+000
    endloop
  endfacet
  facet normal  8.309277e-005  3.201450e-001  9.473685e-001
    outer loop
      vertex -1.930000e+001  4.724821e+000  4.302306e+000
      vertex -1.334558e+001  4.784224e+000  4.281710e+000
      vertex -1.930000e+001  4.795555e+000  4.278403e+000
    endloop
  endfacet
  facet normal -8.482343e-005  2.388212e-001  9.710636e-001
    outer loop
      vertex -1.930000e+001  4.795555e+000  4.278403e+000
      vertex -1.334558e+001  4.784224e+000  4.281710e+000
      vertex -1.334558e+001  4.857999e+000  4.263566e+000
    endloop
  endfacet
  facet normal  7.537513e-005  2.243632e-001  9.745056e-001
    outer loop
      vertex -1.930000e+001  4.795555e+000  4.278403e+000
      vertex -1.334558e+001  4.857999e+000  4.263566e+000
      vertex -1.930000e+001  4.868315e+000  4.261651e+000
    endloop
  endfacet
  facet normal -7.695120e-005  1.393597e-001  9.902419e-001
    outer loop
      vertex -1.930000e+001  4.868315e+000  4.261651e+000
      vertex -1.334558e+001  4.857999e+000  4.263566e+000
      vertex -1.334558e+001  4.933232e+000  4.252978e+000
    endloop
  endfacet
  facet normal  6.736235e-005  1.263555e-001  9.919850e-001
    outer loop
      vertex -1.930000e+001  4.868315e+000  4.261651e+000
      vertex -1.334558e+001  4.933232e+000  4.252978e+000
      vertex -1.930000e+001  4.942381e+000  4.252217e+000
    endloop
  endfacet
  facet normal -6.861817e-005  3.846157e-002  9.992601e-001
    outer loop
      vertex -1.930000e+001  4.942381e+000  4.252217e+000
      vertex -1.334558e+001  4.933232e+000  4.252978e+000
      vertex -1.334558e+001  5.009149e+000  4.250056e+000
    endloop
  endfacet
  facet normal  5.887082e-005  2.710409e-002  9.996327e-001
    outer loop
      vertex -1.930000e+001  4.942381e+000  4.252217e+000
      vertex -1.334558e+001  5.009149e+000  4.250056e+000
      vertex -1.930000e+001  5.017017e+000  4.250193e+000
    endloop
  endfacet
  facet normal -6.000182e-005 -6.282607e-002  9.980245e-001
    outer loop
      vertex -1.930000e+001  5.017017e+000  4.250193e+000
      vertex -1.334558e+001  5.009149e+000  4.250056e+000
      vertex -1.334558e+001  5.084973e+000  4.254829e+000
    endloop
  endfacet
  facet normal  5.002492e-005 -7.242250e-002  9.973741e-001
    outer loop
      vertex -1.930000e+001  5.017017e+000  4.250193e+000
      vertex -1.334558e+001  5.084973e+000  4.254829e+000
      vertex -1.930000e+001  5.091485e+000  4.255600e+000
    endloop
  endfacet
  facet normal -5.096464e-005 -1.634798e-001  9.865466e-001
    outer loop
      vertex -1.930000e+001  5.091485e+000  4.255600e+000
      vertex -1.334558e+001  5.084973e+000  4.254829e+000
      vertex -1.334558e+001  5.159925e+000  4.267249e+000
    endloop
  endfacet
  facet normal  4.072826e-005 -1.712334e-001  9.852305e-001
    outer loop
      vertex -1.930000e+001  5.091485e+000  4.255600e+000
      vertex -1.334558e+001  5.159925e+000  4.267249e+000
      vertex -1.930000e+001  5.165046e+000  4.268385e+000
    endloop
  endfacet
  facet normal -4.159264e-005 -2.624386e-001  9.649487e-001
    outer loop
      vertex -1.930000e+001  5.165046e+000  4.268385e+000
      vertex -1.334558e+001  5.159925e+000  4.267249e+000
      vertex -1.334558e+001  5.233235e+000  4.287188e+000
    endloop
  endfacet
  facet normal  3.120114e-005 -2.683467e-001  9.633225e-001
    outer loop
      vertex -1.930000e+001  5.165046e+000  4.268385e+000
      vertex -1.334558e+001  5.233235e+000  4.287188e+000
      vertex -1.930000e+001  5.236971e+000  4.288421e+000
    endloop
  endfacet
  facet normal -3.169529e-005 -3.587246e-001  9.334434e-001
    outer loop
      vertex -1.930000e+001  5.236971e+000  4.288421e+000
      vertex -1.334558e+001  5.233235e+000  4.287188e+000
      vertex -1.334558e+001  5.304152e+000  4.314441e+000
    endloop
  endfacet
  facet normal  2.109471e-005 -3.627939e-001  9.318694e-001
    outer loop
      vertex -1.930000e+001  5.236971e+000  4.288421e+000
      vertex -1.334558e+001  5.304152e+000  4.314441e+000
      vertex -1.930000e+001  5.306549e+000  4.315509e+000
    endloop
  endfacet
  facet normal -2.160825e-005 -4.513111e-001  8.923666e-001
    outer loop
      vertex -1.930000e+001  5.306549e+000  4.315509e+000
      vertex -1.334558e+001  5.304152e+000  4.314441e+000
      vertex -1.334558e+001  5.371949e+000  4.348729e+000
    endloop
  endfacet
  facet normal  1.076887e-005 -4.536548e-001  8.911775e-001
    outer loop
      vertex -1.930000e+001  5.306549e+000  4.315509e+000
      vertex -1.334558e+001  5.371949e+000  4.348729e+000
      vertex -1.930000e+001  5.373087e+000  4.349380e+000
    endloop
  endfacet
  facet normal -1.096348e-005 -5.392763e-001  8.421289e-001
    outer loop
      vertex -1.930000e+001  5.373087e+000  4.349380e+000
      vertex -1.334558e+001  5.371949e+000  4.348729e+000
      vertex -1.334558e+001  5.435929e+000  4.389700e+000
    endloop
  endfacet
  facet normal  0.000000e+000 -5.400124e-001  8.416570e-001
    outer loop
      vertex -1.930000e+001  5.373087e+000  4.349380e+000
      vertex -1.334558e+001  5.435929e+000  4.389700e+000
      vertex -1.930000e+001  5.435929e+000  4.389700e+000
    endloop
  endfacet
  facet normal -2.503162e-004  8.664218e-001 -4.993127e-001
    outer loop
      vertex -1.930000e+001  4.368707e+000  5.404931e+000
      vertex -1.334558e+001  4.322668e+000  5.322057e+000
      vertex -1.930000e+001  4.333124e+000  5.343186e+000
    endloop
  endfacet
  facet normal  2.625872e-004  9.236988e-001 -3.831193e-001
    outer loop
      vertex -1.930000e+001  4.333124e+000  5.343186e+000
      vertex -1.334558e+001  4.322668e+000  5.322057e+000
      vertex -1.334558e+001  4.293561e+000  5.251880e+000
    endloop
  endfacet
  facet normal -3.152110e-004  9.099026e-001 -4.148215e-001
    outer loop
      vertex -1.930000e+001  4.333124e+000  5.343186e+000
      vertex -1.334558e+001  4.293561e+000  5.251880e+000
      vertex -1.930000e+001  4.303562e+000  5.278343e+000
    endloop
  endfacet
  facet normal  3.300641e-004  9.577201e-001 -2.877014e-001
    outer loop
      vertex -1.930000e+001  4.303562e+000  5.278343e+000
      vertex -1.334558e+001  4.293561e+000  5.251880e+000
      vertex -1.334558e+001  4.271703e+000  5.179118e+000
    endloop
  endfacet
  facet normal -3.850875e-004  9.451672e-001 -3.265868e-001
    outer loop
      vertex -1.930000e+001  4.303562e+000  5.278343e+000
      vertex -1.334558e+001  4.271703e+000  5.179118e+000
      vertex -1.930000e+001  4.280288e+000  5.210986e+000
    endloop
  endfacet
  facet normal  2.002000e-004  8.802021e-001 -4.745990e-001
    outer loop
      vertex -1.334558e+001  4.322668e+000  5.322057e+000
      vertex -1.930000e+001  4.368707e+000  5.404931e+000
      vertex -1.334558e+001  4.358725e+000  5.388929e+000
    endloop
  endfacet
  facet normal -1.902525e-004  8.151227e-001 -5.792883e-001
    outer loop
      vertex -1.334558e+001  4.358725e+000  5.388929e+000
      vertex -1.930000e+001  4.368707e+000  5.404931e+000
      vertex -1.930000e+001  4.409990e+000  5.463020e+000
    endloop
  endfacet
  facet normal  1.427369e-004  8.276727e-001 -5.612110e-001
    outer loop
      vertex -1.334558e+001  4.358725e+000  5.388929e+000
      vertex -1.930000e+001  4.409990e+000  5.463020e+000
      vertex -1.334558e+001  4.401362e+000  5.451810e+000
    endloop
  endfacet
  facet normal -1.352100e-004  7.564606e-001 -6.540393e-001
    outer loop
      vertex -1.334558e+001  4.401362e+000  5.451810e+000
      vertex -1.930000e+001  4.409990e+000  5.463020e+000
      vertex -1.930000e+001  4.456599e+000  5.516929e+000
    endloop
  endfacet
  facet normal  9.020321e-005  7.666473e-001 -6.420685e-001
    outer loop
      vertex -1.334558e+001  4.401362e+000  5.451810e+000
      vertex -1.930000e+001  4.456599e+000  5.516929e+000
      vertex -1.334558e+001  4.450142e+000  5.510056e+000
    endloop
  endfacet
  facet normal -8.513981e-005  6.909718e-001 -7.228818e-001
    outer loop
      vertex -1.334558e+001  4.450142e+000  5.510056e+000
      vertex -1.930000e+001  4.456599e+000  5.516929e+000
      vertex -1.930000e+001  4.508115e+000  5.566170e+000
    endloop
  endfacet
  facet normal  4.261728e-005  6.977567e-001 -7.163348e-001
    outer loop
      vertex -1.334558e+001  4.450142e+000  5.510056e+000
      vertex -1.930000e+001  4.508115e+000  5.566170e+000
      vertex -1.334558e+001  4.504565e+000  5.563066e+000
    endloop
  endfacet
  facet normal -4.008697e-005  6.192446e-001 -7.851982e-001
    outer loop
      vertex -1.334558e+001  4.504565e+000  5.563066e+000
      vertex -1.930000e+001  4.508115e+000  5.566170e+000
      vertex -1.930000e+001  4.564071e+000  5.610300e+000
    endloop
  endfacet
  facet normal  0.000000e+000  6.217085e-001 -7.832487e-001
    outer loop
      vertex -1.334558e+001  4.504565e+000  5.563066e+000
      vertex -1.930000e+001  4.564071e+000  5.610300e+000
      vertex -1.334558e+001  4.564071e+000  5.610300e+000
    endloop
  endfacet
  facet normal -9.999999e-001  0.000000e+000  0.000000e+000
    outer loop
      vertex -2.050000e+001  2.900000e+000  5.000000e+000
      vertex -2.050000e+001  4.503942e+000  5.062666e+000
      vertex -2.050000e+001  4.500000e+000  5.000000e+000
    endloop
  endfacet
  facet normal -1.000000e+000  0.000000e+000  0.000000e+000
    outer loop
      vertex -2.050000e+001  4.635516e+000  4.657726e+000
      vertex -2.050000e+001  2.935756e+000  4.614126e+000
      vertex -2.050000e+001  4.595491e+000  4.706107e+000
    endloop
  endfacet
  facet normal -1.000000e+000  -0.000000e+000  0.000000e+000
    outer loop
      vertex -2.050000e+001  4.635516e+000  4.657726e+000
      vertex -2.050000e+001  4.681288e+000  4.614743e+000
      vertex -2.050000e+001  2.935756e+000  4.614126e+000
    endloop
  endfacet
  facet normal -1.000000e+000  0.000000e+000  0.000000e+000
    outer loop
      vertex -2.050000e+001  5.404509e+000  5.293893e+000
      vertex -2.050000e+001  5.364484e+000  5.342274e+000
      vertex -2.050000e+001  7.084083e+000  5.258065e+000
    endloop
  endfacet
  facet normal -1.000000e+000  0.000000e+000  0.000000e+000
    outer loop
      vertex -2.050000e+001  7.096017e+000  5.129278e+000
      vertex -2.050000e+001  5.484292e+000  5.124345e+000
      vertex -2.050000e+001  5.464888e+000  5.184062e+000
    endloop
  endfacet
  facet normal -1.000000e+000  0.000000e+000  -0.000000e+000
    outer loop
      vertex -2.050000e+001  5.318712e+000  4.614743e+000
      vertex -2.050000e+001  5.364484e+000  4.657726e+000
      vertex -2.050000e+001  7.064243e+000  4.614126e+000
    endloop
  endfacet
  facet normal -1.000000e+000  0.000000e+000  0.000000e+000
    outer loop
      vertex -2.050000e+001  2.963426e+000  4.487781e+000
      vertex -2.050000e+001  2.935756e+000  4.614126e+000
      vertex -2.050000e+001  4.681288e+000  4.614743e+000
    endloop
  endfacet
  facet normal -9.999999e-001  0.000000e+000  -0.000000e+000
    outer loop
      vertex -2.050000e+001  2.963426e+000  4.487781e+000
      vertex -2.050000e+001  4.681288e+000  4.614743e+000
      vertex -2.050000e+001  4.732087e+000  4.577836e+000
    endloop
  endfacet
  facet normal -9.999999e-001  0.000000e+000  -0.000000e+000
    outer loop
      vertex -2.050000e+001  2.963426e+000  4.487781e+000
      vertex -2.050000e+001  4.732087e+000  4.577836e+000
      vertex -2.050000e+001  4.787110e+000  4.547586e+000
    endloop
  endfacet
  facet normal -9.999999e-001  0.000000e+000  -0.000000e+000
    outer loop
      vertex -2.050000e+001  2.963426e+000  4.487781e+000
      vertex -2.050000e+001  4.787110e+000  4.547586e+000
      vertex -2.050000e+001  4.845491e+000  4.524472e+000
    endloop
  endfacet
  facet normal -1.000000e+000  0.000000e+000  -0.000000e+000
    outer loop
      vertex -2.050000e+001  2.963426e+000  4.487781e+000
      vertex -2.050000e+001  4.845491e+000  4.524472e+000
      vertex -2.050000e+001  4.906309e+000  4.508856e+000
    endloop
  endfacet
  facet normal -1.000000e+000  0.000000e+000  -0.000000e+000
    outer loop
      vertex -2.050000e+001  2.963426e+000  4.487781e+000
      vertex -2.050000e+001  4.906309e+000  4.508856e+000
      vertex -2.050000e+001  4.968605e+000  4.500987e+000
    endloop
  endfacet
  facet normal -1.000000e+000  0.000000e+000  0.000000e+000
    outer loop
      vertex -2.050000e+001  2.963426e+000  4.487781e+000
      vertex -2.050000e+001  4.968605e+000  4.500987e+000
      vertex -2.050000e+001  4.935330e+000  2.900996e+000
    endloop
  endfacet
  facet normal -1.000000e+000  0.000000e+000  0.000000e+000
    outer loop
      vertex -2.050000e+001  2.963426e+000  4.487781e+000
      vertex -2.050000e+001  4.935330e+000  2.900996e+000
      vertex -2.050000e+001  4.806236e+000  2.908958e+000
    endloop
  endfacet
  facet normal -1.000000e+000  0.000000e+000  0.000000e+000
    outer loop
      vertex -2.050000e+001  2.963426e+000  4.487781e+000
      vertex -2.050000e+001  4.806236e+000  2.908958e+000
      vertex -2.050000e+001  4.677877e+000  2.924853e+000
    endloop
  endfacet
  facet normal -1.000000e+000  0.000000e+000  0.000000e+000
    outer loop
      vertex -2.050000e+001  2.963426e+000  4.487781e+000
      vertex -2.050000e+001  4.677877e+000  2.924853e+000
      vertex -2.050000e+001  4.550741e+000  2.948619e+000
    endloop
  endfacet
  facet normal -1.000000e+000  0.000000e+000  0.000000e+000
    outer loop
      vertex -2.050000e+001  2.963426e+000  4.487781e+000
      vertex -2.050000e+001  4.550741e+000  2.948619e+000
      vertex -2.050000e+001  4.425308e+000  2.980166e+000
    endloop
  endfacet
  facet normal -1.000000e+000  0.000000e+000  0.000000e+000
    outer loop
      vertex -2.050000e+001  2.963426e+000  4.487781e+000
      vertex -2.050000e+001  4.425308e+000  2.980166e+000
      vertex -2.050000e+001  4.302055e+000  3.019376e+000
    endloop
  endfacet
  facet normal -1.000000e+000  0.000000e+000  0.000000e+000
    outer loop
      vertex -2.050000e+001  2.963426e+000  4.487781e+000
      vertex -2.050000e+001  4.302055e+000  3.019376e+000
      vertex -2.050000e+001  4.181450e+000  3.066098e+000
    endloop
  endfacet
  facet normal -1.000000e+000  0.000000e+000  0.000000e+000
    outer loop
      vertex -2.050000e+001  2.963426e+000  4.487781e+000
      vertex -2.050000e+001  4.181450e+000  3.066098e+000
      vertex -2.050000e+001  4.063950e+000  3.120157e+000
    endloop
  endfacet
  facet normal -1.000000e+000  0.000000e+000  0.000000e+000
    outer loop
      vertex -2.050000e+001  2.963426e+000  4.487781e+000
      vertex -2.050000e+001  4.063950e+000  3.120157e+000
      vertex -2.050000e+001  3.950000e+000  3.181347e+000
    endloop
  endfacet
  facet normal -1.000000e+000  0.000000e+000  0.000000e+000
    outer loop
      vertex -2.050000e+001  2.963426e+000  4.487781e+000
      vertex -2.050000e+001  3.950000e+000  3.181347e+000
      vertex -2.050000e+001  3.840034e+000  3.249435e+000
    endloop
  endfacet
  facet normal -1.000000e+000  0.000000e+000  0.000000e+000
    outer loop
      vertex -2.050000e+001  2.963426e+000  4.487781e+000
      vertex -2.050000e+001  3.840034e+000  3.249435e+000
      vertex -2.050000e+001  3.734467e+000  3.324164e+000
    endloop
  endfacet
  facet normal -9.999999e-001  0.000000e+000  0.000000e+000
    outer loop
      vertex -2.050000e+001  2.963426e+000  4.487781e+000
      vertex -2.050000e+001  3.734467e+000  3.324164e+000
      vertex -2.050000e+001  3.633702e+000  3.405250e+000
    endloop
  endfacet
  facet normal -1.000000e+000  0.000000e+000  0.000000e+000
    outer loop
      vertex -2.050000e+001  2.963426e+000  4.487781e+000
      vertex -2.050000e+001  3.633702e+000  3.405250e+000
      vertex -2.050000e+001  3.538119e+000  3.492385e+000
    endloop
  endfacet
  facet normal -1.000000e+000  0.000000e+000  0.000000e+000
    outer loop
      vertex -2.050000e+001  2.963426e+000  4.487781e+000
      vertex -2.050000e+001  3.538119e+000  3.492385e+000
      vertex -2.050000e+001  3.448081e+000  3.585239e+000
    endloop
  endfacet
  facet normal -1.000000e+000  0.000000e+000  0.000000e+000
    outer loop
      vertex -2.050000e+001  2.963426e+000  4.487781e+000
      vertex -2.050000e+001  3.448081e+000  3.585239e+000
      vertex -2.050000e+001  3.363931e+000  3.683460e+000
    endloop
  endfacet
  facet normal -1.000000e+000  0.000000e+000  0.000000e+000
    outer loop
      vertex -2.050000e+001  2.963426e+000  4.487781e+000
      vertex -2.050000e+001  3.363931e+000  3.683460e+000
      vertex -2.050000e+001  3.285986e+000  3.786675e+000
    endloop
  endfacet
  facet normal -9.999999e-001  0.000000e+000  0.000000e+000
    outer loop
      vertex -2.050000e+001  2.963426e+000  4.487781e+000
      vertex -2.050000e+001  3.285986e+000  3.786675e+000
      vertex -2.050000e+001  3.214544e+000  3.894492e+000
    endloop
  endfacet
  facet normal -1.000000e+000  0.000000e+000  0.000000e+000
    outer loop
      vertex -2.050000e+001  2.963426e+000  4.487781e+000
      vertex -2.050000e+001  3.214544e+000  3.894492e+000
      vertex -2.050000e+001  3.149874e+000  4.006504e+000
    endloop
  endfacet
  facet normal -1.000000e+000  0.000000e+000  0.000000e+000
    outer loop
      vertex -2.050000e+001  2.963426e+000  4.487781e+000
      vertex -2.050000e+001  3.149874e+000  4.006504e+000
      vertex -2.050000e+001  3.092223e+000  4.122283e+000
    endloop
  endfacet
  facet normal -1.000000e+000  0.000000e+000  0.000000e+000
    outer loop
      vertex -2.050000e+001  2.963426e+000  4.487781e+000
      vertex -2.050000e+001  3.092223e+000  4.122283e+000
      vertex -2.050000e+001  3.041808e+000  4.241393e+000
    endloop
  endfacet
  facet normal -1.000000e+000  0.000000e+000  0.000000e+000
    outer loop
      vertex -2.050000e+001  2.963426e+000  4.487781e+000
      vertex -2.050000e+001  3.041808e+000  4.241393e+000
      vertex -2.050000e+001  2.998822e+000  4.363379e+000
    endloop
  endfacet
  facet normal -9.999999e-001  -0.000000e+000  0.000000e+000
    outer loop
      vertex -2.050000e+001  5.031395e+000  4.500987e+000
      vertex -2.050000e+001  7.036573e+000  4.487781e+000
      vertex -2.050000e+001  7.001178e+000  4.363379e+000
    endloop
  endfacet
  facet normal -1.000000e+000  -0.000000e+000  0.000000e+000
    outer loop
      vertex -2.050000e+001  5.031395e+000  4.500987e+000
      vertex -2.050000e+001  7.001178e+000  4.363379e+000
      vertex -2.050000e+001  6.958192e+000  4.241393e+000
    endloop
  endfacet
  facet normal -1.000000e+000  -0.000000e+000  0.000000e+000
    outer loop
      vertex -2.050000e+001  5.031395e+000  4.500987e+000
      vertex -2.050000e+001  6.958192e+000  4.241393e+000
      vertex -2.050000e+001  6.907777e+000  4.122283e+000
    endloop
  endfacet
  facet normal -1.000000e+000  -0.000000e+000  0.000000e+000
    outer loop
      vertex -2.050000e+001  5.031395e+000  4.500987e+000
      vertex -2.050000e+001  6.907777e+000  4.122283e+000
      vertex -2.050000e+001  6.850126e+000  4.006504e+000
    endloop
  endfacet
  facet normal -1.000000e+000  -0.000000e+000  0.000000e+000
    outer loop
      vertex -2.050000e+001  5.031395e+000  4.500987e+000
      vertex -2.050000e+001  6.850126e+000  4.006504e+000
      vertex -2.050000e+001  6.785456e+000  3.894492e+000
    endloop
  endfacet
  facet normal -9.999999e-001  -0.000000e+000  0.000000e+000
    outer loop
      vertex -2.050000e+001  5.031395e+000  4.500987e+000
      vertex -2.050000e+001  6.785456e+000  3.894492e+000
      vertex -2.050000e+001  6.714014e+000  3.786675e+000
    endloop
  endfacet
  facet normal -9.999999e-001  -0.000000e+000  0.000000e+000
    outer loop
      vertex -2.050000e+001  5.031395e+000  4.500987e+000
      vertex -2.050000e+001  6.714014e+000  3.786675e+000
      vertex -2.050000e+001  6.636069e+000  3.683460e+000
    endloop
  endfacet
  facet normal -1.000000e+000  -0.000000e+000  0.000000e+000
    outer loop
      vertex -2.050000e+001  5.031395e+000  4.500987e+000
      vertex -2.050000e+001  6.636069e+000  3.683460e+000
      vertex -2.050000e+001  6.551919e+000  3.585239e+000
    endloop
  endfacet
  facet normal -1.000000e+000  -0.000000e+000  0.000000e+000
    outer loop
      vertex -2.050000e+001  5.031395e+000  4.500987e+000
      vertex -2.050000e+001  6.551919e+000  3.585239e+000
      vertex -2.050000e+001  6.461881e+000  3.492385e+000
    endloop
  endfacet
  facet normal -9.999999e-001  -0.000000e+000  0.000000e+000
    outer loop
      vertex -2.050000e+001  5.031395e+000  4.500987e+000
      vertex -2.050000e+001  6.461881e+000  3.492385e+000
      vertex -2.050000e+001  6.366298e+000  3.405250e+000
    endloop
  endfacet
  facet normal -1.000000e+000  -0.000000e+000  0.000000e+000
    outer loop
      vertex -2.050000e+001  5.031395e+000  4.500987e+000
      vertex -2.050000e+001  6.366298e+000  3.405250e+000
      vertex -2.050000e+001  6.265533e+000  3.324164e+000
    endloop
  endfacet
  facet normal -1.000000e+000  -0.000000e+000  0.000000e+000
    outer loop
      vertex -2.050000e+001  5.031395e+000  4.500987e+000
      vertex -2.050000e+001  6.265533e+000  3.324164e+000
      vertex -2.050000e+001  6.159966e+000  3.249435e+000
    endloop
  endfacet
  facet normal -1.000000e+000  -0.000000e+000  0.000000e+000
    outer loop
      vertex -2.050000e+001  5.031395e+000  4.500987e+000
      vertex -2.050000e+001  6.159966e+000  3.249435e+000
      vertex -2.050000e+001  6.050000e+000  3.181347e+000
    endloop
  endfacet
  facet normal -1.000000e+000  -0.000000e+000  0.000000e+000
    outer loop
      vertex -2.050000e+001  5.031395e+000  4.500987e+000
      vertex -2.050000e+001  6.050000e+000  3.181347e+000
      vertex -2.050000e+001  5.936050e+000  3.120157e+000
    endloop
  endfacet
  facet normal -1.000000e+000  -0.000000e+000  0.000000e+000
    outer loop
      vertex -2.050000e+001  5.031395e+000  4.500987e+000
      vertex -2.050000e+001  5.936050e+000  3.120157e+000
      vertex -2.050000e+001  5.818550e+000  3.066098e+000
    endloop
  endfacet
  facet normal -1.000000e+000  -0.000000e+000  0.000000e+000
    outer loop
      vertex -2.050000e+001  5.031395e+000  4.500987e+000
      vertex -2.050000e+001  5.818550e+000  3.066098e+000
      vertex -2.050000e+001  5.697945e+000  3.019376e+000
    endloop
  endfacet
  facet normal -1.000000e+000  -0.000000e+000  0.000000e+000
    outer loop
      vertex -2.050000e+001  5.031395e+000  4.500987e+000
      vertex -2.050000e+001  5.697945e+000  3.019376e+000
      vertex -2.050000e+001  5.574692e+000  2.980166e+000
    endloop
  endfacet
  facet normal -1.000000e+000  -0.000000e+000  0.000000e+000
    outer loop
      vertex -2.050000e+001  5.031395e+000  4.500987e+000
      vertex -2.050000e+001  5.574692e+000  2.980166e+000
      vertex -2.050000e+001  5.449259e+000  2.948619e+000
    endloop
  endfacet
  facet normal -1.000000e+000  -0.000000e+000  0.000000e+000
    outer loop
      vertex -2.050000e+001  5.031395e+000  4.500987e+000
      vertex -2.050000e+001  5.449259e+000  2.948619e+000
      vertex -2.050000e+001  5.322123e+000  2.924853e+000
    endloop
  endfacet
  facet normal -1.000000e+000  -0.000000e+000  0.000000e+000
    outer loop
      vertex -2.050000e+001  5.031395e+000  4.500987e+000
      vertex -2.050000e+001  5.322123e+000  2.924853e+000
      vertex -2.050000e+001  5.193764e+000  2.908958e+000
    endloop
  endfacet
  facet normal -1.000000e+000  -0.000000e+000  0.000000e+000
    outer loop
      vertex -2.050000e+001  5.031395e+000  4.500987e+000
      vertex -2.050000e+001  5.193764e+000  2.908958e+000
      vertex -2.050000e+001  5.064670e+000  2.900996e+000
    endloop
  endfacet
  facet normal -1.000000e+000  0.000000e+000  0.000000e+000
    outer loop
      vertex -2.050000e+001  5.031395e+000  4.500987e+000
      vertex -2.050000e+001  5.064670e+000  2.900996e+000
      vertex -2.050000e+001  4.935330e+000  2.900996e+000
    endloop
  endfacet
  facet normal -1.000000e+000  0.000000e+000  0.000000e+000
    outer loop
      vertex -2.050000e+001  5.031395e+000  4.500987e+000
      vertex -2.050000e+001  4.935330e+000  2.900996e+000
      vertex -2.050000e+001  4.968605e+000  4.500987e+000
    endloop
  endfacet
  facet normal -1.000000e+000  0.000000e+000  -0.000000e+000
    outer loop
      vertex -2.050000e+001  2.963426e+000  5.512219e+000
      vertex -2.050000e+001  2.998822e+000  5.636621e+000
      vertex -2.050000e+001  3.041808e+000  5.758607e+000
    endloop
  endfacet
  facet normal -1.000000e+000  0.000000e+000  -0.000000e+000
    outer loop
      vertex -2.050000e+001  2.963426e+000  5.512219e+000
      vertex -2.050000e+001  3.041808e+000  5.758607e+000
      vertex -2.050000e+001  3.092223e+000  5.877717e+000
    endloop
  endfacet
  facet normal -1.000000e+000  0.000000e+000  -0.000000e+000
    outer loop
      vertex -2.050000e+001  2.963426e+000  5.512219e+000
      vertex -2.050000e+001  3.092223e+000  5.877717e+000
      vertex -2.050000e+001  3.149874e+000  5.993496e+000
    endloop
  endfacet
  facet normal -1.000000e+000  0.000000e+000  -0.000000e+000
    outer loop
      vertex -2.050000e+001  2.963426e+000  5.512219e+000
      vertex -2.050000e+001  3.149874e+000  5.993496e+000
      vertex -2.050000e+001  3.214544e+000  6.105507e+000
    endloop
  endfacet
  facet normal -1.000000e+000  0.000000e+000  -0.000000e+000
    outer loop
      vertex -2.050000e+001  2.963426e+000  5.512219e+000
      vertex -2.050000e+001  3.214544e+000  6.105507e+000
      vertex -2.050000e+001  3.285986e+000  6.213325e+000
    endloop
  endfacet
  facet normal -1.000000e+000  0.000000e+000  -0.000000e+000
    outer loop
      vertex -2.050000e+001  2.963426e+000  5.512219e+000
      vertex -2.050000e+001  3.285986e+000  6.213325e+000
      vertex -2.050000e+001  3.363931e+000  6.316540e+000
    endloop
  endfacet
  facet normal -9.999999e-001  0.000000e+000  -0.000000e+000
    outer loop
      vertex -2.050000e+001  2.963426e+000  5.512219e+000
      vertex -2.050000e+001  3.363931e+000  6.316540e+000
      vertex -2.050000e+001  3.448081e+000  6.414761e+000
    endloop
  endfacet
  facet normal -1.000000e+000  0.000000e+000  -0.000000e+000
    outer loop
      vertex -2.050000e+001  2.963426e+000  5.512219e+000
      vertex -2.050000e+001  3.448081e+000  6.414761e+000
      vertex -2.050000e+001  3.538119e+000  6.507615e+000
    endloop
  endfacet
  facet normal -1.000000e+000  0.000000e+000  -0.000000e+000
    outer loop
      vertex -2.050000e+001  2.963426e+000  5.512219e+000
      vertex -2.050000e+001  3.538119e+000  6.507615e+000
      vertex -2.050000e+001  3.633702e+000  6.594750e+000
    endloop
  endfacet
  facet normal -1.000000e+000  0.000000e+000  -0.000000e+000
    outer loop
      vertex -2.050000e+001  2.963426e+000  5.512219e+000
      vertex -2.050000e+001  3.633702e+000  6.594750e+000
      vertex -2.050000e+001  3.734467e+000  6.675836e+000
    endloop
  endfacet
  facet normal -1.000000e+000  0.000000e+000  -0.000000e+000
    outer loop
      vertex -2.050000e+001  2.963426e+000  5.512219e+000
      vertex -2.050000e+001  3.734467e+000  6.675836e+000
      vertex -2.050000e+001  3.840034e+000  6.750565e+000
    endloop
  endfacet
  facet normal -1.000000e+000  0.000000e+000  -0.000000e+000
    outer loop
      vertex -2.050000e+001  2.963426e+000  5.512219e+000
      vertex -2.050000e+001  3.840034e+000  6.750565e+000
      vertex -2.050000e+001  3.950000e+000  6.818654e+000
    endloop
  endfacet
  facet normal -1.000000e+000  0.000000e+000  -0.000000e+000
    outer loop
      vertex -2.050000e+001  2.963426e+000  5.512219e+000
      vertex -2.050000e+001  3.950000e+000  6.818654e+000
      vertex -2.050000e+001  4.063950e+000  6.879843e+000
    endloop
  endfacet
  facet normal -9.999999e-001  0.000000e+000  -0.000000e+000
    outer loop
      vertex -2.050000e+001  2.963426e+000  5.512219e+000
      vertex -2.050000e+001  4.063950e+000  6.879843e+000
      vertex -2.050000e+001  4.181450e+000  6.933902e+000
    endloop
  endfacet
  facet normal -1.000000e+000  0.000000e+000  -0.000000e+000
    outer loop
      vertex -2.050000e+001  2.963426e+000  5.512219e+000
      vertex -2.050000e+001  4.181450e+000  6.933902e+000
      vertex -2.050000e+001  4.302055e+000  6.980624e+000
    endloop
  endfacet
  facet normal -1.000000e+000  0.000000e+000  -0.000000e+000
    outer loop
      vertex -2.050000e+001  2.963426e+000  5.512219e+000
      vertex -2.050000e+001  4.302055e+000  6.980624e+000
      vertex -2.050000e+001  4.425308e+000  7.019834e+000
    endloop
  endfacet
  facet normal -1.000000e+000  0.000000e+000  -0.000000e+000
    outer loop
      vertex -2.050000e+001  2.963426e+000  5.512219e+000
      vertex -2.050000e+001  4.425308e+000  7.019834e+000
      vertex -2.050000e+001  4.550741e+000  7.051382e+000
    endloop
  endfacet
  facet normal -1.000000e+000  0.000000e+000  -0.000000e+000
    outer loop
      vertex -2.050000e+001  2.963426e+000  5.512219e+000
      vertex -2.050000e+001  4.550741e+000  7.051382e+000
      vertex -2.050000e+001  4.677877e+000  7.075148e+000
    endloop
  endfacet
  facet normal -1.000000e+000  0.000000e+000  -0.000000e+000
    outer loop
      vertex -2.050000e+001  2.963426e+000  5.512219e+000
      vertex -2.050000e+001  4.677877e+000  7.075148e+000
      vertex -2.050000e+001  4.806236e+000  7.091042e+000
    endloop
  endfacet
  facet normal -9.999999e-001  0.000000e+000  -0.000000e+000
    outer loop
      vertex -2.050000e+001  2.963426e+000  5.512219e+000
      vertex -2.050000e+001  4.806236e+000  7.091042e+000
      vertex -2.050000e+001  4.935330e+000  7.099004e+000
    endloop
  endfacet
  facet normal -1.000000e+000  0.000000e+000  -0.000000e+000
    outer loop
      vertex -2.050000e+001  2.963426e+000  5.512219e+000
      vertex -2.050000e+001  4.935330e+000  7.099004e+000
      vertex -2.050000e+001  4.968605e+000  5.499013e+000
    endloop
  endfacet
  facet normal -1.000000e+000  -0.000000e+000  0.000000e+000
    outer loop
      vertex -2.050000e+001  2.963426e+000  5.512219e+000
      vertex -2.050000e+001  4.968605e+000  5.499013e+000
      vertex -2.050000e+001  2.935756e+000  5.385874e+000
    endloop
  endfacet
  facet normal -1.000000e+000  0.000000e+000  0.000000e+000
    outer loop
      vertex -2.050000e+001  5.031395e+000  5.499013e+000
      vertex -2.050000e+001  4.968605e+000  5.499013e+000
      vertex -2.050000e+001  4.935330e+000  7.099004e+000
    endloop
  endfacet
  facet normal -1.000000e+000  0.000000e+000  0.000000e+000
    outer loop
      vertex -2.050000e+001  5.031395e+000  5.499013e+000
      vertex -2.050000e+001  4.935330e+000  7.099004e+000
      vertex -2.050000e+001  5.064670e+000  7.099004e+000
    endloop
  endfacet
  facet normal -1.000000e+000  0.000000e+000  -0.000000e+000
    outer loop
      vertex -2.050000e+001  5.031395e+000  5.499013e+000
      vertex -2.050000e+001  5.064670e+000  7.099004e+000
      vertex -2.050000e+001  5.193764e+000  7.091042e+000
    endloop
  endfacet
  facet normal -1.000000e+000  0.000000e+000  -0.000000e+000
    outer loop
      vertex -2.050000e+001  5.031395e+000  5.499013e+000
      vertex -2.050000e+001  5.193764e+000  7.091042e+000
      vertex -2.050000e+001  5.322123e+000  7.075148e+000
    endloop
  endfacet
  facet normal -1.000000e+000  0.000000e+000  -0.000000e+000
    outer loop
      vertex -2.050000e+001  5.031395e+000  5.499013e+000
      vertex -2.050000e+001  5.322123e+000  7.075148e+000
      vertex -2.050000e+001  5.449259e+000  7.051382e+000
    endloop
  endfacet
  facet normal -1.000000e+000  0.000000e+000  -0.000000e+000
    outer loop
      vertex -2.050000e+001  5.031395e+000  5.499013e+000
      vertex -2.050000e+001  5.449259e+000  7.051382e+000
      vertex -2.050000e+001  5.574692e+000  7.019834e+000
    endloop
  endfacet
  facet normal -1.000000e+000  0.000000e+000  -0.000000e+000
    outer loop
      vertex -2.050000e+001  5.031395e+000  5.499013e+000
      vertex -2.050000e+001  5.574692e+000  7.019834e+000
      vertex -2.050000e+001  5.697945e+000  6.980624e+000
    endloop
  endfacet
  facet normal -1.000000e+000  0.000000e+000  -0.000000e+000
    outer loop
      vertex -2.050000e+001  5.031395e+000  5.499013e+000
      vertex -2.050000e+001  5.697945e+000  6.980624e+000
      vertex -2.050000e+001  5.818550e+000  6.933902e+000
    endloop
  endfacet
  facet normal -1.000000e+000  0.000000e+000  -0.000000e+000
    outer loop
      vertex -2.050000e+001  5.031395e+000  5.499013e+000
      vertex -2.050000e+001  5.818550e+000  6.933902e+000
      vertex -2.050000e+001  5.936050e+000  6.879843e+000
    endloop
  endfacet
  facet normal -1.000000e+000  0.000000e+000  -0.000000e+000
    outer loop
      vertex -2.050000e+001  5.031395e+000  5.499013e+000
      vertex -2.050000e+001  5.936050e+000  6.879843e+000
      vertex -2.050000e+001  6.050000e+000  6.818654e+000
    endloop
  endfacet
  facet normal -9.999999e-001  0.000000e+000  -0.000000e+000
    outer loop
      vertex -2.050000e+001  5.031395e+000  5.499013e+000
      vertex -2.050000e+001  6.050000e+000  6.818654e+000
      vertex -2.050000e+001  6.159966e+000  6.750565e+000
    endloop
  endfacet
  facet normal -9.999999e-001  0.000000e+000  -0.000000e+000
    outer loop
      vertex -2.050000e+001  5.031395e+000  5.499013e+000
      vertex -2.050000e+001  6.159966e+000  6.750565e+000
      vertex -2.050000e+001  6.265533e+000  6.675836e+000
    endloop
  endfacet
  facet normal -1.000000e+000  0.000000e+000  -0.000000e+000
    outer loop
      vertex -2.050000e+001  5.031395e+000  5.499013e+000
      vertex -2.050000e+001  6.265533e+000  6.675836e+000
      vertex -2.050000e+001  6.366298e+000  6.594750e+000
    endloop
  endfacet
  facet normal -1.000000e+000  0.000000e+000  -0.000000e+000
    outer loop
      vertex -2.050000e+001  5.031395e+000  5.499013e+000
      vertex -2.050000e+001  6.366298e+000  6.594750e+000
      vertex -2.050000e+001  6.461881e+000  6.507615e+000
    endloop
  endfacet
  facet normal -1.000000e+000  0.000000e+000  -0.000000e+000
    outer loop
      vertex -2.050000e+001  5.031395e+000  5.499013e+000
      vertex -2.050000e+001  6.461881e+000  6.507615e+000
      vertex -2.050000e+001  6.551919e+000  6.414761e+000
    endloop
  endfacet
  facet normal -1.000000e+000  0.000000e+000  -0.000000e+000
    outer loop
      vertex -2.050000e+001  5.031395e+000  5.499013e+000
      vertex -2.050000e+001  6.551919e+000  6.414761e+000
      vertex -2.050000e+001  6.636069e+000  6.316540e+000
    endloop
  endfacet
  facet normal -9.999999e-001  0.000000e+000  -0.000000e+000
    outer loop
      vertex -2.050000e+001  5.031395e+000  5.499013e+000
      vertex -2.050000e+001  6.636069e+000  6.316540e+000
      vertex -2.050000e+001  6.714014e+000  6.213325e+000
    endloop
  endfacet
  facet normal -1.000000e+000  0.000000e+000  -0.000000e+000
    outer loop
      vertex -2.050000e+001  5.031395e+000  5.499013e+000
      vertex -2.050000e+001  6.714014e+000  6.213325e+000
      vertex -2.050000e+001  6.785456e+000  6.105507e+000
    endloop
  endfacet
  facet normal -1.000000e+000  0.000000e+000  -0.000000e+000
    outer loop
      vertex -2.050000e+001  5.031395e+000  5.499013e+000
      vertex -2.050000e+001  6.785456e+000  6.105507e+000
      vertex -2.050000e+001  6.850126e+000  5.993496e+000
    endloop
  endfacet
  facet normal -1.000000e+000  0.000000e+000  -0.000000e+000
    outer loop
      vertex -2.050000e+001  5.031395e+000  5.499013e+000
      vertex -2.050000e+001  6.850126e+000  5.993496e+000
      vertex -2.050000e+001  6.907777e+000  5.877717e+000
    endloop
  endfacet
  facet normal -9.999999e-001  0.000000e+000  -0.000000e+000
    outer loop
      vertex -2.050000e+001  5.031395e+000  5.499013e+000
      vertex -2.050000e+001  6.907777e+000  5.877717e+000
      vertex -2.050000e+001  6.958192e+000  5.758607e+000
    endloop
  endfacet
  facet normal -1.000000e+000  0.000000e+000  -0.000000e+000
    outer loop
      vertex -2.050000e+001  5.031395e+000  5.499013e+000
      vertex -2.050000e+001  6.958192e+000  5.758607e+000
      vertex -2.050000e+001  7.001178e+000  5.636621e+000
    endloop
  endfacet
  facet normal -1.000000e+000  0.000000e+000  -0.000000e+000
    outer loop
      vertex -2.050000e+001  5.031395e+000  5.499013e+000
      vertex -2.050000e+001  7.001178e+000  5.636621e+000
      vertex -2.050000e+001  7.036573e+000  5.512219e+000
    endloop
  endfacet
  facet normal -1.000000e+000  0.000000e+000  -0.000000e+000
    outer loop
      vertex -2.050000e+001  5.031395e+000  5.499013e+000
      vertex -2.050000e+001  7.036573e+000  5.512219e+000
      vertex -2.050000e+001  7.064243e+000  5.385874e+000
    endloop
  endfacet
  facet normal -1.000000e+000  0.000000e+000  0.000000e+000
    outer loop
      vertex -2.050000e+001  2.935756e+000  5.385874e+000
      vertex -2.050000e+001  4.968605e+000  5.499013e+000
      vertex -2.050000e+001  4.906309e+000  5.491144e+000
    endloop
  endfacet
  facet normal -1.000000e+000  0.000000e+000  0.000000e+000
    outer loop
      vertex -2.050000e+001  2.935756e+000  5.385874e+000
      vertex -2.050000e+001  4.906309e+000  5.491144e+000
      vertex -2.050000e+001  4.845491e+000  5.475528e+000
    endloop
  endfacet
  facet normal -1.000000e+000  0.000000e+000  0.000000e+000
    outer loop
      vertex -2.050000e+001  2.935756e+000  5.385874e+000
      vertex -2.050000e+001  4.845491e+000  5.475528e+000
      vertex -2.050000e+001  4.787110e+000  5.452414e+000
    endloop
  endfacet
  facet normal -1.000000e+000  0.000000e+000  0.000000e+000
    outer loop
      vertex -2.050000e+001  2.935756e+000  5.385874e+000
      vertex -2.050000e+001  4.787110e+000  5.452414e+000
      vertex -2.050000e+001  4.732087e+000  5.422164e+000
    endloop
  endfacet
  facet normal -1.000000e+000  0.000000e+000  0.000000e+000
    outer loop
      vertex -2.050000e+001  2.935756e+000  5.385874e+000
      vertex -2.050000e+001  4.732087e+000  5.422164e+000
      vertex -2.050000e+001  4.681288e+000  5.385257e+000
    endloop
  endfacet
  facet normal -1.000000e+000  0.000000e+000  -0.000000e+000
    outer loop
      vertex -2.050000e+001  2.915917e+000  5.258065e+000
      vertex -2.050000e+001  2.935756e+000  5.385874e+000
      vertex -2.050000e+001  4.681288e+000  5.385257e+000
    endloop
  endfacet
  facet normal -1.000000e+000  0.000000e+000  0.000000e+000
    outer loop
      vertex -2.050000e+001  2.915917e+000  5.258065e+000
      vertex -2.050000e+001  4.681288e+000  5.385257e+000
      vertex -2.050000e+001  4.635516e+000  5.342274e+000
    endloop
  endfacet
  facet normal -1.000000e+000  0.000000e+000  0.000000e+000
    outer loop
      vertex -2.050000e+001  2.915917e+000  5.258065e+000
      vertex -2.050000e+001  4.635516e+000  5.342274e+000
      vertex -2.050000e+001  4.595491e+000  5.293893e+000
    endloop
  endfacet
  facet normal -1.000000e+000  0.000000e+000  0.000000e+000
    outer loop
      vertex -2.050000e+001  2.915917e+000  5.258065e+000
      vertex -2.050000e+001  4.595491e+000  5.293893e+000
      vertex -2.050000e+001  4.561847e+000  5.240877e+000
    endloop
  endfacet
  facet normal -9.999999e-001  -0.000000e+000  0.000000e+000
    outer loop
      vertex -2.050000e+001  2.915917e+000  5.258065e+000
      vertex -2.050000e+001  4.561847e+000  5.240877e+000
      vertex -2.050000e+001  4.535112e+000  5.184062e+000
    endloop
  endfacet
  facet normal -9.999999e-001  -0.000000e+000  0.000000e+000
    outer loop
      vertex -2.050000e+001  2.915917e+000  5.258065e+000
      vertex -2.050000e+001  4.535112e+000  5.184062e+000
      vertex -2.050000e+001  2.903983e+000  5.129278e+000
    endloop
  endfacet
  facet normal -9.999999e-001  0.000000e+000  0.000000e+000
    outer loop
      vertex -2.050000e+001  2.903983e+000  4.870722e+000
      vertex -2.050000e+001  2.900000e+000  5.000000e+000
      vertex -2.050000e+001  4.500000e+000  5.000000e+000
    endloop
  endfacet
  facet normal -1.000000e+000  0.000000e+000  -0.000000e+000
    outer loop
      vertex -2.050000e+001  2.903983e+000  4.870722e+000
      vertex -2.050000e+001  4.500000e+000  5.000000e+000
      vertex -2.050000e+001  4.503942e+000  4.937334e+000
    endloop
  endfacet
  facet normal -1.000000e+000  0.000000e+000  -0.000000e+000
    outer loop
      vertex -2.050000e+001  2.903983e+000  4.870722e+000
      vertex -2.050000e+001  4.503942e+000  4.937334e+000
      vertex -2.050000e+001  4.515708e+000  4.875655e+000
    endloop
  endfacet
  facet normal -1.000000e+000  0.000000e+000  -0.000000e+000
    outer loop
      vertex -2.050000e+001  2.903983e+000  4.870722e+000
      vertex -2.050000e+001  4.515708e+000  4.875655e+000
      vertex -2.050000e+001  4.535112e+000  4.815938e+000
    endloop
  endfacet
  facet normal -9.999999e-001  -0.000000e+000  0.000000e+000
    outer loop
      vertex -2.050000e+001  2.903983e+000  4.870722e+000
      vertex -2.050000e+001  4.535112e+000  4.815938e+000
      vertex -2.050000e+001  2.915917e+000  4.741935e+000
    endloop
  endfacet
  facet normal -1.000000e+000  0.000000e+000  0.000000e+000
    outer loop
      vertex -2.050000e+001  7.064243e+000  5.385874e+000
      vertex -2.050000e+001  7.084083e+000  5.258065e+000
      vertex -2.050000e+001  5.364484e+000  5.342274e+000
    endloop
  endfacet
  facet normal -1.000000e+000  0.000000e+000  0.000000e+000
    outer loop
      vertex -2.050000e+001  7.064243e+000  5.385874e+000
      vertex -2.050000e+001  5.364484e+000  5.342274e+000
      vertex -2.050000e+001  5.318712e+000  5.385257e+000
    endloop
  endfacet
  facet normal -1.000000e+000  0.000000e+000  0.000000e+000
    outer loop
      vertex -2.050000e+001  7.064243e+000  5.385874e+000
      vertex -2.050000e+001  5.318712e+000  5.385257e+000
      vertex -2.050000e+001  5.267913e+000  5.422164e+000
    endloop
  endfacet
  facet normal -9.999999e-001  0.000000e+000  0.000000e+000
    outer loop
      vertex -2.050000e+001  7.064243e+000  5.385874e+000
      vertex -2.050000e+001  5.267913e+000  5.422164e+000
      vertex -2.050000e+001  5.212890e+000  5.452414e+000
    endloop
  endfacet
  facet normal -1.000000e+000  0.000000e+000  0.000000e+000
    outer loop
      vertex -2.050000e+001  7.064243e+000  5.385874e+000
      vertex -2.050000e+001  5.212890e+000  5.452414e+000
      vertex -2.050000e+001  5.154509e+000  5.475528e+000
    endloop
  endfacet
  facet normal -1.000000e+000  0.000000e+000  0.000000e+000
    outer loop
      vertex -2.050000e+001  7.064243e+000  5.385874e+000
      vertex -2.050000e+001  5.154509e+000  5.475528e+000
      vertex -2.050000e+001  5.093691e+000  5.491144e+000
    endloop
  endfacet
  facet normal -1.000000e+000  0.000000e+000  0.000000e+000
    outer loop
      vertex -2.050000e+001  7.064243e+000  5.385874e+000
      vertex -2.050000e+001  5.093691e+000  5.491144e+000
      vertex -2.050000e+001  5.031395e+000  5.499013e+000
    endloop
  endfacet
  facet normal -1.000000e+000  0.000000e+000  0.000000e+000
    outer loop
      vertex -2.050000e+001  7.036573e+000  4.487781e+000
      vertex -2.050000e+001  5.031395e+000  4.500987e+000
      vertex -2.050000e+001  5.093691e+000  4.508856e+000
    endloop
  endfacet
  facet normal -1.000000e+000  0.000000e+000  0.000000e+000
    outer loop
      vertex -2.050000e+001  7.036573e+000  4.487781e+000
      vertex -2.050000e+001  5.093691e+000  4.508856e+000
      vertex -2.050000e+001  5.154509e+000  4.524472e+000
    endloop
  endfacet
  facet normal -9.999999e-001  0.000000e+000  0.000000e+000
    outer loop
      vertex -2.050000e+001  7.036573e+000  4.487781e+000
      vertex -2.050000e+001  5.154509e+000  4.524472e+000
      vertex -2.050000e+001  5.212890e+000  4.547586e+000
    endloop
  endfacet
  facet normal -1.000000e+000  0.000000e+000  0.000000e+000
    outer loop
      vertex -2.050000e+001  7.036573e+000  4.487781e+000
      vertex -2.050000e+001  5.212890e+000  4.547586e+000
      vertex -2.050000e+001  5.267913e+000  4.577836e+000
    endloop
  endfacet
  facet normal -1.000000e+000  0.000000e+000  0.000000e+000
    outer loop
      vertex -2.050000e+001  7.036573e+000  4.487781e+000
      vertex -2.050000e+001  5.267913e+000  4.577836e+000
      vertex -2.050000e+001  5.318712e+000  4.614743e+000
    endloop
  endfacet
  facet normal -1.000000e+000  0.000000e+000  0.000000e+000
    outer loop
      vertex -2.050000e+001  7.036573e+000  4.487781e+000
      vertex -2.050000e+001  5.318712e+000  4.614743e+000
      vertex -2.050000e+001  7.064243e+000  4.614126e+000
    endloop
  endfacet
  facet normal -1.000000e+000  0.000000e+000  0.000000e+000
    outer loop
      vertex -2.050000e+001  4.535112e+000  5.184062e+000
      vertex -2.050000e+001  4.515708e+000  5.124345e+000
      vertex -2.050000e+001  2.903983e+000  5.129278e+000
    endloop
  endfacet
  facet normal -1.000000e+000  0.000000e+000  0.000000e+000
    outer loop
      vertex -2.050000e+001  2.903983e+000  5.129278e+000
      vertex -2.050000e+001  4.515708e+000  5.124345e+000
      vertex -2.050000e+001  4.503942e+000  5.062666e+000
    endloop
  endfacet
  facet normal -1.000000e+000  -0.000000e+000  0.000000e+000
    outer loop
      vertex -2.050000e+001  2.903983e+000  5.129278e+000
      vertex -2.050000e+001  4.503942e+000  5.062666e+000
      vertex -2.050000e+001  2.900000e+000  5.000000e+000
    endloop
  endfacet
  facet normal -9.999999e-001  -0.000000e+000  0.000000e+000
    outer loop
      vertex -2.050000e+001  4.535112e+000  4.815938e+000
      vertex -2.050000e+001  4.561847e+000  4.759123e+000
      vertex -2.050000e+001  2.915917e+000  4.741935e+000
    endloop
  endfacet
  facet normal -1.000000e+000  0.000000e+000  0.000000e+000
    outer loop
      vertex -2.050000e+001  2.915917e+000  4.741935e+000
      vertex -2.050000e+001  4.561847e+000  4.759123e+000
      vertex -2.050000e+001  4.595491e+000  4.706107e+000
    endloop
  endfacet
  facet normal -1.000000e+000  -0.000000e+000  0.000000e+000
    outer loop
      vertex -2.050000e+001  2.915917e+000  4.741935e+000
      vertex -2.050000e+001  4.595491e+000  4.706107e+000
      vertex -2.050000e+001  2.935756e+000  4.614126e+000
    endloop
  endfacet
  facet normal -1.000000e+000  -0.000000e+000  0.000000e+000
    outer loop
      vertex -2.050000e+001  5.404509e+000  5.293893e+000
      vertex -2.050000e+001  7.084083e+000  5.258065e+000
      vertex -2.050000e+001  5.438153e+000  5.240877e+000
    endloop
  endfacet
  facet normal -1.000000e+000  0.000000e+000  0.000000e+000
    outer loop
      vertex -2.050000e+001  5.438153e+000  5.240877e+000
      vertex -2.050000e+001  7.084083e+000  5.258065e+000
      vertex -2.050000e+001  7.096017e+000  5.129278e+000
    endloop
  endfacet
  facet normal -1.000000e+000  0.000000e+000  0.000000e+000
    outer loop
      vertex -2.050000e+001  5.438153e+000  5.240877e+000
      vertex -2.050000e+001  7.096017e+000  5.129278e+000
      vertex -2.050000e+001  5.464888e+000  5.184062e+000
    endloop
  endfacet
  facet normal -9.999999e-001  0.000000e+000  0.000000e+000
    outer loop
      vertex -2.050000e+001  5.500000e+000  5.000000e+000
      vertex -2.050000e+001  5.496058e+000  5.062666e+000
      vertex -2.050000e+001  7.100000e+000  5.000000e+000
    endloop
  endfacet
  facet normal -9.999999e-001  0.000000e+000  0.000000e+000
    outer loop
      vertex -2.050000e+001  7.100000e+000  5.000000e+000
      vertex -2.050000e+001  5.496058e+000  5.062666e+000
      vertex -2.050000e+001  5.484292e+000  5.124345e+000
    endloop
  endfacet
  facet normal -1.000000e+000  0.000000e+000  0.000000e+000
    outer loop
      vertex -2.050000e+001  7.100000e+000  5.000000e+000
      vertex -2.050000e+001  5.484292e+000  5.124345e+000
      vertex -2.050000e+001  7.096017e+000  5.129278e+000
    endloop
  endfacet
  facet normal -1.000000e+000  0.000000e+000  -0.000000e+000
    outer loop
      vertex -2.050000e+001  5.484292e+000  4.875655e+000
      vertex -2.050000e+001  5.496058e+000  4.937334e+000
      vertex -2.050000e+001  7.096017e+000  4.870722e+000
    endloop
  endfacet
  facet normal -1.000000e+000  0.000000e+000  0.000000e+000
    outer loop
      vertex -2.050000e+001  7.096017e+000  4.870722e+000
      vertex -2.050000e+001  5.496058e+000  4.937334e+000
      vertex -2.050000e+001  5.500000e+000  5.000000e+000
    endloop
  endfacet
  facet normal -9.999999e-001  0.000000e+000  0.000000e+000
    outer loop
      vertex -2.050000e+001  7.096017e+000  4.870722e+000
      vertex -2.050000e+001  5.500000e+000  5.000000e+000
      vertex -2.050000e+001  7.100000e+000  5.000000e+000
    endloop
  endfacet
  facet normal -9.999999e-001  0.000000e+000  -0.000000e+000
    outer loop
      vertex -2.050000e+001  5.438153e+000  4.759123e+000
      vertex -2.050000e+001  5.464888e+000  4.815938e+000
      vertex -2.050000e+001  7.084083e+000  4.741935e+000
    endloop
  endfacet
  facet normal -1.000000e+000  0.000000e+000  0.000000e+000
    outer loop
      vertex -2.050000e+001  7.084083e+000  4.741935e+000
      vertex -2.050000e+001  5.464888e+000  4.815938e+000
      vertex -2.050000e+001  5.484292e+000  4.875655e+000
    endloop
  endfacet
  facet normal -1.000000e+000  0.000000e+000  0.000000e+000
    outer loop
      vertex -2.050000e+001  7.084083e+000  4.741935e+000
      vertex -2.050000e+001  5.484292e+000  4.875655e+000
      vertex -2.050000e+001  7.096017e+000  4.870722e+000
    endloop
  endfacet
  facet normal -1.000000e+000  0.000000e+000  -0.000000e+000
    outer loop
      vertex -2.050000e+001  5.364484e+000  4.657726e+000
      vertex -2.050000e+001  5.404509e+000  4.706107e+000
      vertex -2.050000e+001  7.064243e+000  4.614126e+000
    endloop
  endfacet
  facet normal -1.000000e+000  0.000000e+000  0.000000e+000
    outer loop
      vertex -2.050000e+001  7.064243e+000  4.614126e+000
      vertex -2.050000e+001  5.404509e+000  4.706107e+000
      vertex -2.050000e+001  5.438153e+000  4.759123e+000
    endloop
  endfacet
  facet normal -1.000000e+000  0.000000e+000  0.000000e+000
    outer loop
      vertex -2.050000e+001  7.064243e+000  4.614126e+000
      vertex -2.050000e+001  5.438153e+000  4.759123e+000
      vertex -2.050000e+001  7.084083e+000  4.741935e+000
    endloop
  endfacet
  facet normal  1.999771e-001 -9.778673e-001  6.151990e-002
    outer loop
      vertex -2.050000e+001  5.500000e+000  5.000000e+000
      vertex -2.050000e+001  5.496058e+000  4.937334e+000
      vertex -1.930000e+001  5.736488e+000  4.858275e+000
    endloop
  endfacet
  facet normal  2.072557e-001 -9.683595e-001  1.390141e-001
    outer loop
      vertex -2.050000e+001  5.500000e+000  5.000000e+000
      vertex -1.930000e+001  5.736488e+000  4.858275e+000
      vertex -1.930000e+001  5.746614e+000  4.928816e+000
    endloop
  endfacet
  facet normal  2.037322e-001 -9.779225e-001  4.648445e-002
    outer loop
      vertex -2.050000e+001  5.500000e+000  5.000000e+000
      vertex -1.930000e+001  5.746614e+000  4.928816e+000
      vertex -1.930000e+001  5.749998e+000  5.000000e+000
    endloop
  endfacet
  facet normal  2.035669e-001  9.771292e-001  6.147359e-002
    outer loop
      vertex -2.050000e+001  4.500000e+000  5.000000e+000
      vertex -1.930000e+001  4.250002e+000  5.000000e+000
      vertex -2.050000e+001  4.503942e+000  4.937334e+000
    endloop
  endfacet
  facet normal  2.043516e-001  9.776853e-001  4.870075e-002
    outer loop
      vertex -2.050000e+001  4.503942e+000  4.937334e+000
      vertex -1.930000e+001  4.250002e+000  5.000000e+000
      vertex -1.930000e+001  4.253716e+000  4.925429e+000
    endloop
  endfacet
  facet normal  2.024087e-001  9.619545e-001  1.835052e-001
    outer loop
      vertex -2.050000e+001  4.503942e+000  4.937334e+000
      vertex -1.930000e+001  4.253716e+000  4.925429e+000
      vertex -2.050000e+001  4.515708e+000  4.875655e+000
    endloop
  endfacet
  facet normal  2.052560e-001  9.678073e-001  1.456667e-001
    outer loop
      vertex -2.050000e+001  4.515708e+000  4.875655e+000
      vertex -1.930000e+001  4.253716e+000  4.925429e+000
      vertex -1.930000e+001  4.264829e+000  4.851596e+000
    endloop
  endfacet
  facet normal  2.008509e-001  9.316757e-001  3.027200e-001
    outer loop
      vertex -2.050000e+001  4.515708e+000  4.875655e+000
      vertex -1.930000e+001  4.264829e+000  4.851596e+000
      vertex -2.050000e+001  4.535112e+000  4.815938e+000
    endloop
  endfacet
  facet normal  2.064241e-001  9.482910e-001  2.411082e-001
    outer loop
      vertex -2.050000e+001  4.535112e+000  4.815938e+000
      vertex -1.930000e+001  4.264829e+000  4.851596e+000
      vertex -1.930000e+001  4.283227e+000  4.779235e+000
    endloop
  endfacet
  facet normal  2.033851e-001  9.202160e-001  3.344205e-001
    outer loop
      vertex -2.050000e+001  4.535112e+000  4.815938e+000
      vertex -1.930000e+001  4.283227e+000  4.779235e+000
      vertex -1.930000e+001  4.308730e+000  4.709061e+000
    endloop
  endfacet
  facet normal  2.057392e-001 -9.511050e-001  2.303706e-001
    outer loop
      vertex -1.930000e+001  5.736488e+000  4.858275e+000
      vertex -2.050000e+001  5.496058e+000  4.937334e+000
      vertex -1.930000e+001  5.719712e+000  4.789014e+000
    endloop
  endfacet
  facet normal  2.019868e-001 -9.620401e-001  1.835215e-001
    outer loop
      vertex -1.930000e+001  5.719712e+000  4.789014e+000
      vertex -2.050000e+001  5.496058e+000  4.937334e+000
      vertex -2.050000e+001  5.484292e+000  4.875655e+000
    endloop
  endfacet
  facet normal  2.045853e-001 -9.251758e-001  3.196789e-001
    outer loop
      vertex -1.930000e+001  5.719712e+000  4.789014e+000
      vertex -2.050000e+001  5.484292e+000  4.875655e+000
      vertex -1.930000e+001  5.696438e+000  4.721657e+000
    endloop
  endfacet
  facet normal  2.034467e-001 -9.311661e-001  3.025545e-001
    outer loop
      vertex -1.930000e+001  5.696438e+000  4.721657e+000
      vertex -2.050000e+001  5.484292e+000  4.875655e+000
      vertex -2.050000e+001  5.464888e+000  4.815938e+000
    endloop
  endfacet
  facet normal  2.037956e-001 -8.908070e-001  4.061159e-001
    outer loop
      vertex -1.930000e+001  5.696438e+000  4.721657e+000
      vertex -2.050000e+001  5.464888e+000  4.815938e+000
      vertex -1.930000e+001  5.666876e+000  4.656814e+000
    endloop
  endfacet
  facet normal  2.074368e-001 -8.475759e-001  4.884518e-001
    outer loop
      vertex -1.930000e+001  5.666876e+000  4.656814e+000
      vertex -2.050000e+001  5.464888e+000  4.815938e+000
      vertex -1.930000e+001  5.631293e+000  4.595069e+000
    endloop
  endfacet
  facet normal  1.997333e-001 -8.865945e-001  4.172012e-001
    outer loop
      vertex -1.930000e+001  5.631293e+000  4.595069e+000
      vertex -2.050000e+001  5.464888e+000  4.815938e+000
      vertex -2.050000e+001  5.438153e+000  4.759123e+000
    endloop
  endfacet
  facet normal  2.058820e-001 -7.976602e-001  5.668781e-001
    outer loop
      vertex -1.930000e+001  5.631293e+000  4.595069e+000
      vertex -2.050000e+001  5.438153e+000  4.759123e+000
      vertex -1.930000e+001  5.590010e+000  4.536980e+000
    endloop
  endfacet
  facet normal  2.018001e-001 -8.269603e-001  5.247984e-001
    outer loop
      vertex -1.930000e+001  5.590010e+000  4.536980e+000
      vertex -2.050000e+001  5.438153e+000  4.759123e+000
      vertex -2.050000e+001  5.404509e+000  4.706107e+000
    endloop
  endfacet
  facet normal  2.046894e-001 -7.404441e-001  6.401912e-001
    outer loop
      vertex -1.930000e+001  5.590010e+000  4.536980e+000
      vertex -2.050000e+001  5.404509e+000  4.706107e+000
      vertex -1.930000e+001  5.543401e+000  4.483071e+000
    endloop
  endfacet
  facet normal  2.033181e-001 -7.544182e-001  6.241114e-001
    outer loop
      vertex -1.930000e+001  5.543401e+000  4.483071e+000
      vertex -2.050000e+001  5.404509e+000  4.706107e+000
      vertex -2.050000e+001  5.364484e+000  4.657726e+000
    endloop
  endfacet
  facet normal  2.038611e-001 -6.764613e-001  7.077010e-001
    outer loop
      vertex -1.930000e+001  5.543401e+000  4.483071e+000
      vertex -2.050000e+001  5.364484e+000  4.657726e+000
      vertex -1.930000e+001  5.491885e+000  4.433830e+000
    endloop
  endfacet
  facet normal  2.027743e-001 -4.717466e-001  8.581012e-001
    outer loop
      vertex -2.050000e+001  5.212890e+000  4.547586e+000
      vertex -1.930000e+001  5.306549e+000  4.315509e+000
      vertex -2.050000e+001  5.267913e+000  4.577836e+000
    endloop
  endfacet
  facet normal  2.049758e-001 -4.440224e-001  8.722550e-001
    outer loop
      vertex -2.050000e+001  5.267913e+000  4.577836e+000
      vertex -1.930000e+001  5.306549e+000  4.315509e+000
      vertex -1.930000e+001  5.373087e+000  4.349380e+000
    endloop
  endfacet
  facet normal  2.013281e-001 -5.757496e-001  7.924516e-001
    outer loop
      vertex -2.050000e+001  5.267913e+000  4.577836e+000
      vertex -1.930000e+001  5.373087e+000  4.349380e+000
      vertex -2.050000e+001  5.318712e+000  4.614743e+000
    endloop
  endfacet
  facet normal  2.060700e-001 -5.284222e-001  8.235928e-001
    outer loop
      vertex -2.050000e+001  5.318712e+000  4.614743e+000
      vertex -1.930000e+001  5.373087e+000  4.349380e+000
      vertex -1.930000e+001  5.435929e+000  4.389700e+000
    endloop
  endfacet
  facet normal  1.994835e-001 -6.707864e-001  7.143192e-001
    outer loop
      vertex -2.050000e+001  5.318712e+000  4.614743e+000
      vertex -1.930000e+001  5.435929e+000  4.389700e+000
      vertex -2.050000e+001  5.364484e+000  4.657726e+000
    endloop
  endfacet
  facet normal  2.076211e-001 -6.057507e-001  7.680883e-001
    outer loop
      vertex -2.050000e+001  5.364484e+000  4.657726e+000
      vertex -1.930000e+001  5.435929e+000  4.389700e+000
      vertex -1.930000e+001  5.491885e+000  4.433830e+000
    endloop
  endfacet
  facet normal  2.041456e-001 -3.551536e-001  9.122447e-001
    outer loop
      vertex -1.930000e+001  5.306549e+000  4.315509e+000
      vertex -2.050000e+001  5.212890e+000  4.547586e+000
      vertex -1.930000e+001  5.236971e+000  4.288421e+000
    endloop
  endfacet
  facet normal  2.038219e-001 -3.603964e-001  9.102588e-001
    outer loop
      vertex -1.930000e+001  5.236971e+000  4.288421e+000
      vertex -2.050000e+001  5.212890e+000  4.547586e+000
      vertex -2.050000e+001  5.154509e+000  4.524472e+000
    endloop
  endfacet
  facet normal  2.035799e-001 -2.627271e-001  9.431489e-001
    outer loop
      vertex -1.930000e+001  5.236971e+000  4.288421e+000
      vertex -2.050000e+001  5.154509e+000  4.524472e+000
      vertex -1.930000e+001  5.165046e+000  4.268385e+000
    endloop
  endfacet
  facet normal  2.071632e-001 -1.675188e-001  9.638572e-001
    outer loop
      vertex -1.930000e+001  5.165046e+000  4.268385e+000
      vertex -2.050000e+001  5.154509e+000  4.524472e+000
      vertex -1.930000e+001  5.091485e+000  4.255600e+000
    endloop
  endfacet
  facet normal  1.998444e-001 -2.436751e-001  9.490440e-001
    outer loop
      vertex -1.930000e+001  5.091485e+000  4.255600e+000
      vertex -2.050000e+001  5.154509e+000  4.524472e+000
      vertex -2.050000e+001  5.093691e+000  4.508856e+000
    endloop
  endfacet
  facet normal  2.058538e-001 -7.087136e-002  9.760130e-001
    outer loop
      vertex -1.930000e+001  5.091485e+000  4.255600e+000
      vertex -2.050000e+001  5.093691e+000  4.508856e+000
      vertex -1.930000e+001  5.017017e+000  4.250193e+000
    endloop
  endfacet
  facet normal  2.016176e-001 -1.227591e-001  9.717410e-001
    outer loop
      vertex -1.930000e+001  5.017017e+000  4.250193e+000
      vertex -2.050000e+001  5.093691e+000  4.508856e+000
      vertex -2.050000e+001  5.031395e+000  4.500987e+000
    endloop
  endfacet
  facet normal  2.048069e-001  2.652960e-002  9.784428e-001
    outer loop
      vertex -1.930000e+001  5.017017e+000  4.250193e+000
      vertex -2.050000e+001  5.031395e+000  4.500987e+000
      vertex -1.930000e+001  4.942381e+000  4.252217e+000
    endloop
  endfacet
  facet normal  2.029919e-001  0.000000e+000  9.791804e-001
    outer loop
      vertex -1.930000e+001  4.942381e+000  4.252217e+000
      vertex -2.050000e+001  5.031395e+000  4.500987e+000
      vertex -2.050000e+001  4.968605e+000  4.500987e+000
    endloop
  endfacet
  facet normal  2.040240e-001  1.236977e-001  9.711196e-001
    outer loop
      vertex -1.930000e+001  4.942381e+000  4.252217e+000
      vertex -2.050000e+001  4.968605e+000  4.500987e+000
      vertex -1.930000e+001  4.868315e+000  4.261651e+000
    endloop
  endfacet
  facet normal  2.039681e-001  1.226981e-001  9.712581e-001
    outer loop
      vertex -1.930000e+001  4.868315e+000  4.261651e+000
      vertex -2.050000e+001  4.968605e+000  4.500987e+000
      vertex -2.050000e+001  4.906309e+000  4.508856e+000
    endloop
  endfacet
  facet normal  2.035063e-001  2.196682e-001  9.541128e-001
    outer loop
      vertex -1.930000e+001  4.868315e+000  4.261651e+000
      vertex -2.050000e+001  4.906309e+000  4.508856e+000
      vertex -1.930000e+001  4.795555e+000  4.278403e+000
    endloop
  endfacet
  facet normal  2.031973e-001  4.717042e-001  8.580245e-001
    outer loop
      vertex -2.050000e+001  4.732087e+000  4.577836e+000
      vertex -1.930000e+001  4.592208e+000  4.370551e+000
      vertex -2.050000e+001  4.787110e+000  4.547586e+000
    endloop
  endfacet
  facet normal  2.046468e-001  4.906642e-001  8.469760e-001
    outer loop
      vertex -2.050000e+001  4.787110e+000  4.547586e+000
      vertex -1.930000e+001  4.592208e+000  4.370551e+000
      vertex -1.930000e+001  4.656814e+000  4.333124e+000
    endloop
  endfacet
  facet normal  2.018944e-001  3.605433e-001  9.106301e-001
    outer loop
      vertex -2.050000e+001  4.787110e+000  4.547586e+000
      vertex -1.930000e+001  4.656814e+000  4.333124e+000
      vertex -2.050000e+001  4.845491e+000  4.524472e+000
    endloop
  endfacet
  facet normal  2.056462e-001  4.039341e-001  8.913736e-001
    outer loop
      vertex -2.050000e+001  4.845491e+000  4.524472e+000
      vertex -1.930000e+001  4.656814e+000  4.333124e+000
      vertex -1.930000e+001  4.724821e+000  4.302306e+000
    endloop
  endfacet
  facet normal  2.001931e-001  2.436575e-001  9.489750e-001
    outer loop
      vertex -2.050000e+001  4.845491e+000  4.524472e+000
      vertex -1.930000e+001  4.724821e+000  4.302306e+000
      vertex -2.050000e+001  4.906309e+000  4.508856e+000
    endloop
  endfacet
  facet normal  2.069082e-001  3.132173e-001  9.268678e-001
    outer loop
      vertex -2.050000e+001  4.906309e+000  4.508856e+000
      vertex -1.930000e+001  4.724821e+000  4.302306e+000
      vertex -1.930000e+001  4.795555e+000  4.278403e+000
    endloop
  endfacet
  facet normal  2.039117e-001  5.725371e-001  7.941166e-001
    outer loop
      vertex -1.930000e+001  4.592208e+000  4.370551e+000
      vertex -2.050000e+001  4.732087e+000  4.577836e+000
      vertex -1.930000e+001  4.531643e+000  4.414217e+000
    endloop
  endfacet
  facet normal  2.041015e-001  5.754122e-001  7.919871e-001
    outer loop
      vertex -1.930000e+001  4.531643e+000  4.414217e+000
      vertex -2.050000e+001  4.732087e+000  4.577836e+000
      vertex -2.050000e+001  4.681288e+000  4.614743e+000
    endloop
  endfacet
  facet normal  2.034415e-001  6.487213e-001  7.333296e-001
    outer loop
      vertex -1.930000e+001  4.531643e+000  4.414217e+000
      vertex -2.050000e+001  4.681288e+000  4.614743e+000
      vertex -1.930000e+001  4.475721e+000  4.463687e+000
    endloop
  endfacet
  facet normal  2.066621e-001  7.179276e-001  6.647335e-001
    outer loop
      vertex -1.930000e+001  4.475721e+000  4.463687e+000
      vertex -2.050000e+001  4.681288e+000  4.614743e+000
      vertex -1.930000e+001  4.424994e+000  4.518473e+000
    endloop
  endfacet
  facet normal  2.005282e-001  6.706407e-001  7.141635e-001
    outer loop
      vertex -1.930000e+001  4.424994e+000  4.518473e+000
      vertex -2.050000e+001  4.681288e+000  4.614743e+000
      vertex -2.050000e+001  4.635516e+000  4.657726e+000
    endloop
  endfacet
  facet normal  2.054467e-001  7.806653e-001  5.902147e-001
    outer loop
      vertex -1.930000e+001  4.424994e+000  4.518473e+000
      vertex -2.050000e+001  4.635516e+000  4.657726e+000
      vertex -1.930000e+001  4.379966e+000  4.578031e+000
    endloop
  endfacet
  facet normal  2.021580e-001  7.546033e-001  6.242644e-001
    outer loop
      vertex -1.930000e+001  4.379966e+000  4.578031e+000
      vertex -2.050000e+001  4.635516e+000  4.657726e+000
      vertex -2.050000e+001  4.595491e+000  4.706107e+000
    endloop
  endfacet
  facet normal  2.044949e-001  8.356516e-001  5.097727e-001
    outer loop
      vertex -1.930000e+001  4.379966e+000  4.578031e+000
      vertex -2.050000e+001  4.595491e+000  4.706107e+000
      vertex -1.930000e+001  4.341083e+000  4.641771e+000
    endloop
  endfacet
  facet normal  2.033896e-001  8.266827e-001  5.246221e-001
    outer loop
      vertex -1.930000e+001  4.341083e+000  4.641771e+000
      vertex -2.050000e+001  4.595491e+000  4.706107e+000
      vertex -2.050000e+001  4.561847e+000  4.759123e+000
    endloop
  endfacet
  facet normal  2.038077e-001  8.823267e-001  4.242192e-001
    outer loop
      vertex -1.930000e+001  4.341083e+000  4.641771e+000
      vertex -2.050000e+001  4.561847e+000  4.759123e+000
      vertex -1.930000e+001  4.308730e+000  4.709061e+000
    endloop
  endfacet
  facet normal  2.042220e-001  8.857569e-001  4.168071e-001
    outer loop
      vertex -1.930000e+001  4.308730e+000  4.709061e+000
      vertex -2.050000e+001  4.561847e+000  4.759123e+000
      vertex -2.050000e+001  4.535112e+000  4.815938e+000
    endloop
  endfacet
  facet normal  1.999771e-001  9.778673e-001 -6.151990e-002
    outer loop
      vertex -2.050000e+001  4.500000e+000  5.000000e+000
      vertex -2.050000e+001  4.503942e+000  5.062666e+000
      vertex -1.930000e+001  4.263512e+000  5.141725e+000
    endloop
  endfacet
  facet normal  2.072557e-001  9.683595e-001 -1.390141e-001
    outer loop
      vertex -2.050000e+001  4.500000e+000  5.000000e+000
      vertex -1.930000e+001  4.263512e+000  5.141725e+000
      vertex -1.930000e+001  4.253386e+000  5.071184e+000
    endloop
  endfacet
  facet normal  2.037322e-001  9.779225e-001 -4.648445e-002
    outer loop
      vertex -2.050000e+001  4.500000e+000  5.000000e+000
      vertex -1.930000e+001  4.253386e+000  5.071184e+000
      vertex -1.930000e+001  4.250002e+000  5.000000e+000
    endloop
  endfacet
  facet normal  2.035669e-001 -9.771292e-001 -6.147359e-002
    outer loop
      vertex -2.050000e+001  5.500000e+000  5.000000e+000
      vertex -1.930000e+001  5.749998e+000  5.000000e+000
      vertex -2.050000e+001  5.496058e+000  5.062666e+000
    endloop
  endfacet
  facet normal  2.043516e-001 -9.776853e-001 -4.870075e-002
    outer loop
      vertex -2.050000e+001  5.496058e+000  5.062666e+000
      vertex -1.930000e+001  5.749998e+000  5.000000e+000
      vertex -1.930000e+001  5.746284e+000  5.074571e+000
    endloop
  endfacet
  facet normal  2.024087e-001 -9.619545e-001 -1.835052e-001
    outer loop
      vertex -2.050000e+001  5.496058e+000  5.062666e+000
      vertex -1.930000e+001  5.746284e+000  5.074571e+000
      vertex -2.050000e+001  5.484292e+000  5.124345e+000
    endloop
  endfacet
  facet normal  2.052560e-001 -9.678073e-001 -1.456667e-001
    outer loop
      vertex -2.050000e+001  5.484292e+000  5.124345e+000
      vertex -1.930000e+001  5.746284e+000  5.074571e+000
      vertex -1.930000e+001  5.735171e+000  5.148404e+000
    endloop
  endfacet
  facet normal  2.008509e-001 -9.316757e-001 -3.027200e-001
    outer loop
      vertex -2.050000e+001  5.484292e+000  5.124345e+000
      vertex -1.930000e+001  5.735171e+000  5.148404e+000
      vertex -2.050000e+001  5.464888e+000  5.184062e+000
    endloop
  endfacet
  facet normal  2.064241e-001 -9.482910e-001 -2.411082e-001
    outer loop
      vertex -2.050000e+001  5.464888e+000  5.184062e+000
      vertex -1.930000e+001  5.735171e+000  5.148404e+000
      vertex -1.930000e+001  5.716773e+000  5.220765e+000
    endloop
  endfacet
  facet normal  2.033851e-001 -9.202160e-001 -3.344205e-001
    outer loop
      vertex -2.050000e+001  5.464888e+000  5.184062e+000
      vertex -1.930000e+001  5.716773e+000  5.220765e+000
      vertex -1.930000e+001  5.691270e+000  5.290939e+000
    endloop
  endfacet
  facet normal  2.057392e-001  9.511050e-001 -2.303706e-001
    outer loop
      vertex -1.930000e+001  4.263512e+000  5.141725e+000
      vertex -2.050000e+001  4.503942e+000  5.062666e+000
      vertex -1.930000e+001  4.280288e+000  5.210986e+000
    endloop
  endfacet
  facet normal  2.019868e-001  9.620401e-001 -1.835215e-001
    outer loop
      vertex -1.930000e+001  4.280288e+000  5.210986e+000
      vertex -2.050000e+001  4.503942e+000  5.062666e+000
      vertex -2.050000e+001  4.515708e+000  5.124345e+000
    endloop
  endfacet
  facet normal  2.045853e-001  9.251758e-001 -3.196789e-001
    outer loop
      vertex -1.930000e+001  4.280288e+000  5.210986e+000
      vertex -2.050000e+001  4.515708e+000  5.124345e+000
      vertex -1.930000e+001  4.303562e+000  5.278343e+000
    endloop
  endfacet
  facet normal  2.034467e-001  9.311661e-001 -3.025545e-001
    outer loop
      vertex -1.930000e+001  4.303562e+000  5.278343e+000
      vertex -2.050000e+001  4.515708e+000  5.124345e+000
      vertex -2.050000e+001  4.535112e+000  5.184062e+000
    endloop
  endfacet
  facet normal  2.037956e-001  8.908070e-001 -4.061159e-001
    outer loop
      vertex -1.930000e+001  4.303562e+000  5.278343e+000
      vertex -2.050000e+001  4.535112e+000  5.184062e+000
      vertex -1.930000e+001  4.333124e+000  5.343186e+000
    endloop
  endfacet
  facet normal  2.074368e-001  8.475759e-001 -4.884518e-001
    outer loop
      vertex -1.930000e+001  4.333124e+000  5.343186e+000
      vertex -2.050000e+001  4.535112e+000  5.184062e+000
      vertex -1.930000e+001  4.368707e+000  5.404931e+000
    endloop
  endfacet
  facet normal  1.997333e-001  8.865945e-001 -4.172012e-001
    outer loop
      vertex -1.930000e+001  4.368707e+000  5.404931e+000
      vertex -2.050000e+001  4.535112e+000  5.184062e+000
      vertex -2.050000e+001  4.561847e+000  5.240877e+000
    endloop
  endfacet
  facet normal  2.058820e-001  7.976602e-001 -5.668781e-001
    outer loop
      vertex -1.930000e+001  4.368707e+000  5.404931e+000
      vertex -2.050000e+001  4.561847e+000  5.240877e+000
      vertex -1.930000e+001  4.409990e+000  5.463020e+000
    endloop
  endfacet
  facet normal  2.018001e-001  8.269603e-001 -5.247984e-001
    outer loop
      vertex -1.930000e+001  4.409990e+000  5.463020e+000
      vertex -2.050000e+001  4.561847e+000  5.240877e+000
      vertex -2.050000e+001  4.595491e+000  5.293893e+000
    endloop
  endfacet
  facet normal  2.046894e-001  7.404441e-001 -6.401912e-001
    outer loop
      vertex -1.930000e+001  4.409990e+000  5.463020e+000
      vertex -2.050000e+001  4.595491e+000  5.293893e+000
      vertex -1.930000e+001  4.456599e+000  5.516929e+000
    endloop
  endfacet
  facet normal  2.033181e-001  7.544182e-001 -6.241114e-001
    outer loop
      vertex -1.930000e+001  4.456599e+000  5.516929e+000
      vertex -2.050000e+001  4.595491e+000  5.293893e+000
      vertex -2.050000e+001  4.635516e+000  5.342274e+000
    endloop
  endfacet
  facet normal  2.038611e-001  6.764613e-001 -7.077010e-001
    outer loop
      vertex -1.930000e+001  4.456599e+000  5.516929e+000
      vertex -2.050000e+001  4.635516e+000  5.342274e+000
      vertex -1.930000e+001  4.508115e+000  5.566170e+000
    endloop
  endfacet
  facet normal  2.027743e-001  4.717466e-001 -8.581012e-001
    outer loop
      vertex -2.050000e+001  4.787110e+000  5.452414e+000
      vertex -1.930000e+001  4.693451e+000  5.684491e+000
      vertex -2.050000e+001  4.732087e+000  5.422164e+000
    endloop
  endfacet
  facet normal  2.049758e-001  4.440224e-001 -8.722550e-001
    outer loop
      vertex -2.050000e+001  4.732087e+000  5.422164e+000
      vertex -1.930000e+001  4.693451e+000  5.684491e+000
      vertex -1.930000e+001  4.626913e+000  5.650620e+000
    endloop
  endfacet
  facet normal  2.013281e-001  5.757496e-001 -7.924516e-001
    outer loop
      vertex -2.050000e+001  4.732087e+000  5.422164e+000
      vertex -1.930000e+001  4.626913e+000  5.650620e+000
      vertex -2.050000e+001  4.681288e+000  5.385257e+000
    endloop
  endfacet
  facet normal  2.060700e-001  5.284222e-001 -8.235928e-001
    outer loop
      vertex -2.050000e+001  4.681288e+000  5.385257e+000
      vertex -1.930000e+001  4.626913e+000  5.650620e+000
      vertex -1.930000e+001  4.564071e+000  5.610300e+000
    endloop
  endfacet
  facet normal  1.994835e-001  6.707864e-001 -7.143192e-001
    outer loop
      vertex -2.050000e+001  4.681288e+000  5.385257e+000
      vertex -1.930000e+001  4.564071e+000  5.610300e+000
      vertex -2.050000e+001  4.635516e+000  5.342274e+000
    endloop
  endfacet
  facet normal  2.076211e-001  6.057507e-001 -7.680883e-001
    outer loop
      vertex -2.050000e+001  4.635516e+000  5.342274e+000
      vertex -1.930000e+001  4.564071e+000  5.610300e+000
      vertex -1.930000e+001  4.508115e+000  5.566170e+000
    endloop
  endfacet
  facet normal  2.041456e-001  3.551536e-001 -9.122447e-001
    outer loop
      vertex -1.930000e+001  4.693451e+000  5.684491e+000
      vertex -2.050000e+001  4.787110e+000  5.452414e+000
      vertex -1.930000e+001  4.763029e+000  5.711579e+000
    endloop
  endfacet
  facet normal  2.038219e-001  3.603964e-001 -9.102588e-001
    outer loop
      vertex -1.930000e+001  4.763029e+000  5.711579e+000
      vertex -2.050000e+001  4.787110e+000  5.452414e+000
      vertex -2.050000e+001  4.845491e+000  5.475528e+000
    endloop
  endfacet
  facet normal  2.035799e-001  2.627271e-001 -9.431489e-001
    outer loop
      vertex -1.930000e+001  4.763029e+000  5.711579e+000
      vertex -2.050000e+001  4.845491e+000  5.475528e+000
      vertex -1.930000e+001  4.834954e+000  5.731615e+000
    endloop
  endfacet
  facet normal  2.071632e-001  1.675188e-001 -9.638572e-001
    outer loop
      vertex -1.930000e+001  4.834954e+000  5.731615e+000
      vertex -2.050000e+001  4.845491e+000  5.475528e+000
      vertex -1.930000e+001  4.908515e+000  5.744400e+000
    endloop
  endfacet
  facet normal  1.998444e-001  2.436751e-001 -9.490440e-001
    outer loop
      vertex -1.930000e+001  4.908515e+000  5.744400e+000
      vertex -2.050000e+001  4.845491e+000  5.475528e+000
      vertex -2.050000e+001  4.906309e+000  5.491144e+000
    endloop
  endfacet
  facet normal  2.058538e-001  7.087136e-002 -9.760130e-001
    outer loop
      vertex -1.930000e+001  4.908515e+000  5.744400e+000
      vertex -2.050000e+001  4.906309e+000  5.491144e+000
      vertex -1.930000e+001  4.982983e+000  5.749807e+000
    endloop
  endfacet
  facet normal  2.016176e-001  1.227591e-001 -9.717410e-001
    outer loop
      vertex -1.930000e+001  4.982983e+000  5.749807e+000
      vertex -2.050000e+001  4.906309e+000  5.491144e+000
      vertex -2.050000e+001  4.968605e+000  5.499013e+000
    endloop
  endfacet
  facet normal  2.048069e-001 -2.652960e-002 -9.784428e-001
    outer loop
      vertex -1.930000e+001  4.982983e+000  5.749807e+000
      vertex -2.050000e+001  4.968605e+000  5.499013e+000
      vertex -1.930000e+001  5.057619e+000  5.747783e+000
    endloop
  endfacet
  facet normal  2.029919e-001  0.000000e+000 -9.791804e-001
    outer loop
      vertex -1.930000e+001  5.057619e+000  5.747783e+000
      vertex -2.050000e+001  4.968605e+000  5.499013e+000
      vertex -2.050000e+001  5.031395e+000  5.499013e+000
    endloop
  endfacet
  facet normal  2.040240e-001 -1.236977e-001 -9.711196e-001
    outer loop
      vertex -1.930000e+001  5.057619e+000  5.747783e+000
      vertex -2.050000e+001  5.031395e+000  5.499013e+000
      vertex -1.930000e+001  5.131685e+000  5.738349e+000
    endloop
  endfacet
  facet normal  2.039681e-001 -1.226981e-001 -9.712581e-001
    outer loop
      vertex -1.930000e+001  5.131685e+000  5.738349e+000
      vertex -2.050000e+001  5.031395e+000  5.499013e+000
      vertex -2.050000e+001  5.093691e+000  5.491144e+000
    endloop
  endfacet
  facet normal  2.035063e-001 -2.196682e-001 -9.541128e-001
    outer loop
      vertex -1.930000e+001  5.131685e+000  5.738349e+000
      vertex -2.050000e+001  5.093691e+000  5.491144e+000
      vertex -1.930000e+001  5.204445e+000  5.721597e+000
    endloop
  endfacet
  facet normal  2.031973e-001 -4.717042e-001 -8.580245e-001
    outer loop
      vertex -2.050000e+001  5.267913e+000  5.422164e+000
      vertex -1.930000e+001  5.407792e+000  5.629449e+000
      vertex -2.050000e+001  5.212890e+000  5.452414e+000
    endloop
  endfacet
  facet normal  2.046468e-001 -4.906642e-001 -8.469760e-001
    outer loop
      vertex -2.050000e+001  5.212890e+000  5.452414e+000
      vertex -1.930000e+001  5.407792e+000  5.629449e+000
      vertex -1.930000e+001  5.343186e+000  5.666876e+000
    endloop
  endfacet
  facet normal  2.018944e-001 -3.605433e-001 -9.106301e-001
    outer loop
      vertex -2.050000e+001  5.212890e+000  5.452414e+000
      vertex -1.930000e+001  5.343186e+000  5.666876e+000
      vertex -2.050000e+001  5.154509e+000  5.475528e+000
    endloop
  endfacet
  facet normal  2.056462e-001 -4.039341e-001 -8.913736e-001
    outer loop
      vertex -2.050000e+001  5.154509e+000  5.475528e+000
      vertex -1.930000e+001  5.343186e+000  5.666876e+000
      vertex -1.930000e+001  5.275179e+000  5.697694e+000
    endloop
  endfacet
  facet normal  2.001931e-001 -2.436575e-001 -9.489750e-001
    outer loop
      vertex -2.050000e+001  5.154509e+000  5.475528e+000
      vertex -1.930000e+001  5.275179e+000  5.697694e+000
      vertex -2.050000e+001  5.093691e+000  5.491144e+000
    endloop
  endfacet
  facet normal  2.069082e-001 -3.132173e-001 -9.268678e-001
    outer loop
      vertex -2.050000e+001  5.093691e+000  5.491144e+000
      vertex -1.930000e+001  5.275179e+000  5.697694e+000
      vertex -1.930000e+001  5.204445e+000  5.721597e+000
    endloop
  endfacet
  facet normal  2.039117e-001 -5.725371e-001 -7.941166e-001
    outer loop
      vertex -1.930000e+001  5.407792e+000  5.629449e+000
      vertex -2.050000e+001  5.267913e+000  5.422164e+000
      vertex -1.930000e+001  5.468357e+000  5.585783e+000
    endloop
  endfacet
  facet normal  2.041015e-001 -5.754122e-001 -7.919871e-001
    outer loop
      vertex -1.930000e+001  5.468357e+000  5.585783e+000
      vertex -2.050000e+001  5.267913e+000  5.422164e+000
      vertex -2.050000e+001  5.318712e+000  5.385257e+000
    endloop
  endfacet
  facet normal  2.034415e-001 -6.487213e-001 -7.333296e-001
    outer loop
      vertex -1.930000e+001  5.468357e+000  5.585783e+000
      vertex -2.050000e+001  5.318712e+000  5.385257e+000
      vertex -1.930000e+001  5.524279e+000  5.536313e+000
    endloop
  endfacet
  facet normal  2.066621e-001 -7.179276e-001 -6.647335e-001
    outer loop
      vertex -1.930000e+001  5.524279e+000  5.536313e+000
      vertex -2.050000e+001  5.318712e+000  5.385257e+000
      vertex -1.930000e+001  5.575006e+000  5.481527e+000
    endloop
  endfacet
  facet normal  2.005282e-001 -6.706407e-001 -7.141635e-001
    outer loop
      vertex -1.930000e+001  5.575006e+000  5.481527e+000
      vertex -2.050000e+001  5.318712e+000  5.385257e+000
      vertex -2.050000e+001  5.364484e+000  5.342274e+000
    endloop
  endfacet
  facet normal  2.054467e-001 -7.806653e-001 -5.902147e-001
    outer loop
      vertex -1.930000e+001  5.575006e+000  5.481527e+000
      vertex -2.050000e+001  5.364484e+000  5.342274e+000
      vertex -1.930000e+001  5.620034e+000  5.421969e+000
    endloop
  endfacet
  facet normal  2.021580e-001 -7.546033e-001 -6.242644e-001
    outer loop
      vertex -1.930000e+001  5.620034e+000  5.421969e+000
      vertex -2.050000e+001  5.364484e+000  5.342274e+000
      vertex -2.050000e+001  5.404509e+000  5.293893e+000
    endloop
  endfacet
  facet normal  2.044949e-001 -8.356516e-001 -5.097727e-001
    outer loop
      vertex -1.930000e+001  5.620034e+000  5.421969e+000
      vertex -2.050000e+001  5.404509e+000  5.293893e+000
      vertex -1.930000e+001  5.658917e+000  5.358229e+000
    endloop
  endfacet
  facet normal  2.033896e-001 -8.266827e-001 -5.246221e-001
    outer loop
      vertex -1.930000e+001  5.658917e+000  5.358229e+000
      vertex -2.050000e+001  5.404509e+000  5.293893e+000
      vertex -2.050000e+001  5.438153e+000  5.240877e+000
    endloop
  endfacet
  facet normal  2.038077e-001 -8.823267e-001 -4.242192e-001
    outer loop
      vertex -1.930000e+001  5.658917e+000  5.358229e+000
      vertex -2.050000e+001  5.438153e+000  5.240877e+000
      vertex -1.930000e+001  5.691270e+000  5.290939e+000
    endloop
  endfacet
  facet normal  2.042220e-001 -8.857569e-001 -4.168071e-001
    outer loop
      vertex -1.930000e+001  5.691270e+000  5.290939e+000
      vertex -2.050000e+001  5.438153e+000  5.240877e+000
      vertex -2.050000e+001  5.464888e+000  5.184062e+000
    endloop
  endfacet
  facet normal  8.514366e-005  7.863705e-001 -6.177552e-001
    outer loop
      vertex -1.930000e+001 -5.565285e+000  5.492903e+000
      vertex -1.239950e+001 -5.604521e+000  5.443908e+000
      vertex -1.930000e+001 -5.612728e+000  5.432510e+000
    endloop
  endfacet
  facet normal -8.408558e-005  8.349730e-001 -5.502908e-001
    outer loop
      vertex -1.930000e+001 -5.612728e+000  5.432510e+000
      vertex -1.239950e+001 -5.604521e+000  5.443908e+000
      vertex -1.239950e+001 -5.646329e+000  5.380472e+000
    endloop
  endfacet
  facet normal  8.897494e-005  8.454264e-001 -5.340921e-001
    outer loop
      vertex -1.930000e+001 -5.612728e+000  5.432510e+000
      vertex -1.239950e+001 -5.646329e+000  5.380472e+000
      vertex -1.930000e+001 -5.653745e+000  5.367583e+000
    endloop
  endfacet
  facet normal -8.780380e-005  8.863583e-001 -4.629999e-001
    outer loop
      vertex -1.930000e+001 -5.653745e+000  5.367583e+000
      vertex -1.239950e+001 -5.646329e+000  5.380472e+000
      vertex -1.239950e+001 -5.681505e+000  5.313132e+000
    endloop
  endfacet
  facet normal  9.268468e-005  8.956087e-001 -4.448427e-001
    outer loop
      vertex -1.930000e+001 -5.653745e+000  5.367583e+000
      vertex -1.239950e+001 -5.681505e+000  5.313132e+000
      vertex -1.930000e+001 -5.687909e+000  5.298801e+000
    endloop
  endfacet
  facet normal -9.144025e-005  9.286527e-001 -3.709502e-001
    outer loop
      vertex -1.930000e+001 -5.687909e+000  5.298801e+000
      vertex -1.239950e+001 -5.681505e+000  5.313132e+000
      vertex -1.239950e+001 -5.709687e+000  5.242579e+000
    endloop
  endfacet
  facet normal  9.627660e-005  9.364075e-001 -3.509145e-001
    outer loop
      vertex -1.930000e+001 -5.687909e+000  5.298801e+000
      vertex -1.239950e+001 -5.709687e+000  5.242579e+000
      vertex -1.930000e+001 -5.714859e+000  5.226886e+000
    endloop
  endfacet
  facet normal -9.489623e-005  9.614178e-001 -2.750925e-001
    outer loop
      vertex -1.930000e+001 -5.714859e+000  5.226886e+000
      vertex -1.239950e+001 -5.709687e+000  5.242579e+000
      vertex -1.239950e+001 -5.730587e+000  5.169536e+000
    endloop
  endfacet
  facet normal  9.966426e-005  9.673830e-001 -2.533183e-001
    outer loop
      vertex -1.930000e+001 -5.714859e+000  5.226886e+000
      vertex -1.239950e+001 -5.730587e+000  5.169536e+000
      vertex -1.930000e+001 -5.734313e+000  5.152592e+000
    endloop
  endfacet
  facet normal -9.829675e-005  9.843148e-001 -1.764210e-001
    outer loop
      vertex -1.930000e+001 -5.734313e+000  5.152592e+000
      vertex -1.239950e+001 -5.730587e+000  5.169536e+000
      vertex -1.239950e+001 -5.743990e+000  5.094754e+000
    endloop
  endfacet
  facet normal  1.029642e-004  9.882165e-001 -1.530621e-001
    outer loop
      vertex -1.930000e+001 -5.734313e+000  5.152592e+000
      vertex -1.239950e+001 -5.743990e+000  5.094754e+000
      vertex -1.930000e+001 -5.746068e+000  5.076698e+000
    endloop
  endfacet
  facet normal -1.015298e-004  9.971130e-001 -7.593143e-002
    outer loop
      vertex -1.930000e+001 -5.746068e+000  5.076698e+000
      vertex -1.239950e+001 -5.743990e+000  5.094754e+000
      vertex -1.239950e+001 -5.749759e+000  5.019000e+000
    endloop
  endfacet
  facet normal  1.063253e-004  9.986898e-001 -5.117379e-002
    outer loop
      vertex -1.930000e+001 -5.746068e+000  5.076698e+000
      vertex -1.239950e+001 -5.749759e+000  5.019000e+000
      vertex -1.930000e+001 -5.749998e+000  5.000000e+000
    endloop
  endfacet
  facet normal -1.043553e-004  9.996790e-001  2.533137e-002
    outer loop
      vertex -1.930000e+001 -5.749998e+000  5.000000e+000
      vertex -1.239950e+001 -5.749759e+000  5.019000e+000
      vertex -1.239950e+001 -5.747835e+000  4.943050e+000
    endloop
  endfacet
  facet normal  9.161417e-005  9.987966e-001  4.904319e-002
    outer loop
      vertex -1.930000e+001 -5.749998e+000  5.000000e+000
      vertex -1.239950e+001 -5.747835e+000  4.943050e+000
      vertex -1.930000e+001 -5.746388e+000  4.926487e+000
    endloop
  endfacet
  facet normal -9.534125e-005  9.919875e-001  1.263364e-001
    outer loop
      vertex -1.930000e+001 -5.746388e+000  4.926487e+000
      vertex -1.239950e+001 -5.747835e+000  4.943050e+000
      vertex -1.239950e+001 -5.738236e+000  4.867685e+000
    endloop
  endfacet
  facet normal  8.174379e-005  9.891769e-001  1.467280e-001
    outer loop
      vertex -1.930000e+001 -5.746388e+000  4.926487e+000
      vertex -1.239950e+001 -5.738236e+000  4.867685e+000
      vertex -1.930000e+001 -5.735589e+000  4.853682e+000
    endloop
  endfacet
  facet normal -8.499910e-005  9.741161e-001  2.260479e-001
    outer loop
      vertex -1.930000e+001 -5.735589e+000  4.853682e+000
      vertex -1.239950e+001 -5.738236e+000  4.867685e+000
      vertex -1.239950e+001 -5.721063e+000  4.793678e+000
    endloop
  endfacet
  facet normal  7.085583e-005  9.700308e-001  2.429823e-001
    outer loop
      vertex -1.930000e+001 -5.735589e+000  4.853682e+000
      vertex -1.239950e+001 -5.721063e+000  4.793678e+000
      vertex -1.930000e+001 -5.717705e+000  4.782287e+000
    endloop
  endfacet
  facet normal -7.353188e-005  9.462488e-001  3.234395e-001
    outer loop
      vertex -1.930000e+001 -5.717705e+000  4.782287e+000
      vertex -1.239950e+001 -5.721063e+000  4.793678e+000
      vertex -1.239950e+001 -5.696490e+000  4.721788e+000
    endloop
  endfacet
  facet normal  5.884056e-005  9.415445e-001  3.368883e-001
    outer loop
      vertex -1.930000e+001 -5.717705e+000  4.782287e+000
      vertex -1.239950e+001 -5.696490e+000  4.721788e+000
      vertex -1.930000e+001 -5.692910e+000  4.712987e+000
    endloop
  endfacet
  facet normal -6.103027e-005  9.086736e-001  4.175074e-001
    outer loop
      vertex -1.930000e+001 -5.692910e+000  4.712987e+000
      vertex -1.239950e+001 -5.696490e+000  4.721788e+000
      vertex -1.239950e+001 -5.664770e+000  4.652752e+000
    endloop
  endfacet
  facet normal  4.579834e-005  9.039885e-001  4.275568e-001
    outer loop
      vertex -1.930000e+001 -5.692910e+000  4.712987e+000
      vertex -1.239950e+001 -5.664770e+000  4.652752e+000
      vertex -1.930000e+001 -5.661441e+000  4.646452e+000
    endloop
  endfacet
  facet normal -4.737053e-005  8.617713e-001  5.072969e-001
    outer loop
      vertex -1.930000e+001 -5.661441e+000  4.646452e+000
      vertex -1.239950e+001 -5.664770e+000  4.652752e+000
      vertex -1.239950e+001 -5.626229e+000  4.587280e+000
    endloop
  endfacet
  facet normal  3.160259e-005  8.577296e-001  5.141013e-001
    outer loop
      vertex -1.930000e+001 -5.661441e+000  4.646452e+000
      vertex -1.239950e+001 -5.626229e+000  4.587280e+000
      vertex -1.930000e+001 -5.623602e+000  4.583323e+000
    endloop
  endfacet
  facet normal -3.268458e-005  8.060272e-001  5.918783e-001
    outer loop
      vertex -1.930000e+001 -5.623602e+000  4.583323e+000
      vertex -1.239950e+001 -5.626229e+000  4.587280e+000
      vertex -1.239950e+001 -5.581262e+000  4.526043e+000
    endloop
  endfacet
  facet normal  1.636875e-005  8.032055e-001  5.957021e-001
    outer loop
      vertex -1.930000e+001 -5.623602e+000  4.583323e+000
      vertex -1.239950e+001 -5.581262e+000  4.526043e+000
      vertex -1.930000e+001 -5.579758e+000  4.524205e+000
    endloop
  endfacet
  facet normal -1.686161e-005  7.420151e-001  6.703832e-001
    outer loop
      vertex -1.930000e+001 -5.579758e+000  4.524205e+000
      vertex -1.239950e+001 -5.581262e+000  4.526043e+000
      vertex -1.239950e+001 -5.530330e+000  4.469670e+000
    endloop
  endfacet
  facet normal  0.000000e+000  7.409543e-001  6.715553e-001
    outer loop
      vertex -1.930000e+001 -5.579758e+000  4.524205e+000
      vertex -1.239950e+001 -5.530330e+000  4.469670e+000
      vertex -1.930000e+001 -5.530330e+000  4.469670e+000
    endloop
  endfacet
  facet normal -8.018036e-005  7.750136e-001 -6.319447e-001
    outer loop
      vertex -1.239950e+001 -5.604521e+000  5.443908e+000
      vertex -1.930000e+001 -5.565285e+000  5.492903e+000
      vertex -1.239950e+001 -5.556510e+000  5.502789e+000
    endloop
  endfacet
  facet normal  8.118395e-005  7.190769e-001 -6.949305e-001
    outer loop
      vertex -1.239950e+001 -5.556510e+000  5.502789e+000
      vertex -1.930000e+001 -5.565285e+000  5.492903e+000
      vertex -1.930000e+001 -5.511915e+000  5.548127e+000
    endloop
  endfacet
  facet normal -7.617633e-005  7.071068e-001 -7.071068e-001
    outer loop
      vertex -1.239950e+001 -5.556510e+000  5.502789e+000
      vertex -1.930000e+001 -5.511915e+000  5.548127e+000
      vertex -1.239950e+001 -5.502789e+000  5.556510e+000
    endloop
  endfacet
  facet normal  7.708262e-005  6.442398e-001 -7.648236e-001
    outer loop
      vertex -1.239950e+001 -5.502789e+000  5.556510e+000
      vertex -1.930000e+001 -5.511915e+000  5.548127e+000
      vertex -1.930000e+001 -5.453177e+000  5.597604e+000
    endloop
  endfacet
  facet normal -7.199594e-005  6.319447e-001 -7.750136e-001
    outer loop
      vertex -1.239950e+001 -5.502789e+000  5.556510e+000
      vertex -1.930000e+001 -5.453177e+000  5.597604e+000
      vertex -1.239950e+001 -5.443908e+000  5.604521e+000
    endloop
  endfacet
  facet normal  7.289941e-005  5.626498e-001 -8.266954e-001
    outer loop
      vertex -1.239950e+001 -5.443908e+000  5.604521e+000
      vertex -1.930000e+001 -5.453177e+000  5.597604e+000
      vertex -1.930000e+001 -5.389688e+000  5.640815e+000
    endloop
  endfacet
  facet normal -6.774680e-005  5.502908e-001 -8.349731e-001
    outer loop
      vertex -1.239950e+001 -5.443908e+000  5.604521e+000
      vertex -1.930000e+001 -5.389688e+000  5.640815e+000
      vertex -1.239950e+001 -5.380472e+000  5.646329e+000
    endloop
  endfacet
  facet normal  6.850618e-005  4.751554e-001 -8.799019e-001
    outer loop
      vertex -1.239950e+001 -5.380472e+000  5.646329e+000
      vertex -1.930000e+001 -5.389688e+000  5.640815e+000
      vertex -1.930000e+001 -5.322113e+000  5.677306e+000
    endloop
  endfacet
  facet normal -6.328028e-005  4.629999e-001 -8.863583e-001
    outer loop
      vertex -1.239950e+001 -5.380472e+000  5.646329e+000
      vertex -1.930000e+001 -5.322113e+000  5.677306e+000
      vertex -1.239950e+001 -5.313132e+000  5.681505e+000
    endloop
  endfacet
  facet normal  6.408272e-005  3.826804e-001 -9.238807e-001
    outer loop
      vertex -1.239950e+001 -5.313132e+000  5.681505e+000
      vertex -1.930000e+001 -5.322113e+000  5.677306e+000
      vertex -1.930000e+001 -5.251160e+000  5.706696e+000
    endloop
  endfacet
  facet normal -5.868487e-005  3.709502e-001 -9.286527e-001
    outer loop
      vertex -1.239950e+001 -5.313132e+000  5.681505e+000
      vertex -1.930000e+001 -5.251160e+000  5.706696e+000
      vertex -1.239950e+001 -5.242579e+000  5.709687e+000
    endloop
  endfacet
  facet normal  5.950468e-005  2.861993e-001 -9.581701e-001
    outer loop
      vertex -1.239950e+001 -5.242579e+000  5.709687e+000
      vertex -1.930000e+001 -5.251160e+000  5.706696e+000
      vertex -1.930000e+001 -5.177573e+000  5.728675e+000
    endloop
  endfacet
  facet normal -5.406247e-005  2.750925e-001 -9.614178e-001
    outer loop
      vertex -1.239950e+001 -5.242579e+000  5.709687e+000
      vertex -1.930000e+001 -5.177573e+000  5.728675e+000
      vertex -1.239950e+001 -5.169536e+000  5.730587e+000
    endloop
  endfacet
  facet normal  5.469569e-005  1.867089e-001 -9.824153e-001
    outer loop
      vertex -1.239950e+001 -5.169536e+000  5.730587e+000
      vertex -1.930000e+001 -5.177573e+000  5.728675e+000
      vertex -1.930000e+001 -5.102125e+000  5.743014e+000
    endloop
  endfacet
  facet normal -4.922809e-005  1.764210e-001 -9.843148e-001
    outer loop
      vertex -1.239950e+001 -5.169536e+000  5.730587e+000
      vertex -1.930000e+001 -5.102125e+000  5.743014e+000
      vertex -1.239950e+001 -5.094754e+000  5.743990e+000
    endloop
  endfacet
  facet normal  4.985063e-005  8.526660e-002 -9.963582e-001
    outer loop
      vertex -1.239950e+001 -5.094754e+000  5.743990e+000
      vertex -1.930000e+001 -5.102125e+000  5.743014e+000
      vertex -1.930000e+001 -5.025606e+000  5.749563e+000
    endloop
  endfacet
  facet normal -4.430415e-005  7.593142e-002 -9.971129e-001
    outer loop
      vertex -1.239950e+001 -5.094754e+000  5.743990e+000
      vertex -1.930000e+001 -5.025606e+000  5.749563e+000
      vertex -1.239950e+001 -5.019000e+000  5.749759e+000
    endloop
  endfacet
  facet normal  4.481186e-005 -1.707454e-002 -9.998542e-001
    outer loop
      vertex -1.239950e+001 -5.019000e+000  5.749759e+000
      vertex -1.930000e+001 -5.025606e+000  5.749563e+000
      vertex -1.930000e+001 -4.948818e+000  5.748251e+000
    endloop
  endfacet
  facet normal -3.920222e-005 -2.533137e-002 -9.996790e-001
    outer loop
      vertex -1.239950e+001 -5.019000e+000  5.749759e+000
      vertex -1.930000e+001 -4.948818e+000  5.748251e+000
      vertex -1.239950e+001 -4.943050e+000  5.747835e+000
    endloop
  endfacet
  facet normal  3.969461e-005 -1.192297e-001 -9.928667e-001
    outer loop
      vertex -1.239950e+001 -4.943050e+000  5.747835e+000
      vertex -1.930000e+001 -4.948818e+000  5.748251e+000
      vertex -1.930000e+001 -4.872567e+000  5.739095e+000
    endloop
  endfacet
  facet normal -3.400815e-005 -1.263364e-001 -9.919875e-001
    outer loop
      vertex -1.239950e+001 -4.943050e+000  5.747835e+000
      vertex -1.930000e+001 -4.872567e+000  5.739095e+000
      vertex -1.239950e+001 -4.867685e+000  5.738236e+000
    endloop
  endfacet
  facet normal  3.441125e-005 -2.201427e-001 -9.754676e-001
    outer loop
      vertex -1.239950e+001 -4.867685e+000  5.738236e+000
      vertex -1.930000e+001 -4.872567e+000  5.739095e+000
      vertex -1.930000e+001 -4.797652e+000  5.722188e+000
    endloop
  endfacet
  facet normal -2.866374e-005 -2.260479e-001 -9.741161e-001
    outer loop
      vertex -1.239950e+001 -4.867685e+000  5.738236e+000
      vertex -1.930000e+001 -4.797652e+000  5.722188e+000
      vertex -1.239950e+001 -4.793678e+000  5.721063e+000
    endloop
  endfacet
  facet normal  2.901259e-005 -3.187469e-001 -9.478399e-001
    outer loop
      vertex -1.239950e+001 -4.793678e+000  5.721063e+000
      vertex -1.930000e+001 -4.797652e+000  5.722188e+000
      vertex -1.930000e+001 -4.724859e+000  5.697709e+000
    endloop
  endfacet
  facet normal -2.317245e-005 -3.234396e-001 -9.462488e-001
    outer loop
      vertex -1.239950e+001 -4.793678e+000  5.721063e+000
      vertex -1.930000e+001 -4.724859e+000  5.697709e+000
      vertex -1.239950e+001 -4.721788e+000  5.696490e+000
    endloop
  endfacet
  facet normal  2.348733e-005 -4.139985e-001 -9.102775e-001
    outer loop
      vertex -1.239950e+001 -4.721788e+000  5.696490e+000
      vertex -1.930000e+001 -4.724859e+000  5.697709e+000
      vertex -1.930000e+001 -4.654951e+000  5.665914e+000
    endloop
  endfacet
  facet normal -1.760588e-005 -4.175074e-001 -9.086736e-001
    outer loop
      vertex -1.239950e+001 -4.721788e+000  5.696490e+000
      vertex -1.930000e+001 -4.654951e+000  5.665914e+000
      vertex -1.239950e+001 -4.652752e+000  5.664770e+000
    endloop
  endfacet
  facet normal  1.779122e-005 -5.049223e-001 -8.631648e-001
    outer loop
      vertex -1.239950e+001 -4.652752e+000  5.664770e+000
      vertex -1.930000e+001 -4.654951e+000  5.665914e+000
      vertex -1.930000e+001 -4.588661e+000  5.627137e+000
    endloop
  endfacet
  facet normal -1.186346e-005 -5.072969e-001 -8.617713e-001
    outer loop
      vertex -1.239950e+001 -4.652752e+000  5.664770e+000
      vertex -1.930000e+001 -4.588661e+000  5.627137e+000
      vertex -1.239950e+001 -4.587280e+000  5.626229e+000
    endloop
  endfacet
  facet normal  1.200163e-005 -5.905448e-001 -8.070049e-001
    outer loop
      vertex -1.239950e+001 -4.587280e+000  5.626229e+000
      vertex -1.930000e+001 -4.588661e+000  5.627137e+000
      vertex -1.930000e+001 -4.526684e+000  5.581783e+000
    endloop
  endfacet
  facet normal -6.005032e-006 -5.918784e-001 -8.060274e-001
    outer loop
      vertex -1.239950e+001 -4.587280e+000  5.626229e+000
      vertex -1.930000e+001 -4.526684e+000  5.581783e+000
      vertex -1.239950e+001 -4.526043e+000  5.581262e+000
    endloop
  endfacet
  facet normal  6.053922e-006 -6.699750e-001 -7.423837e-001
    outer loop
      vertex -1.239950e+001 -4.526043e+000  5.581262e+000
      vertex -1.930000e+001 -4.526684e+000  5.581783e+000
      vertex -1.930000e+001 -4.469670e+000  5.530330e+000
    endloop
  endfacet
  facet normal  0.000000e+000 -6.703832e-001 -7.420151e-001
    outer loop
      vertex -1.239950e+001 -4.526043e+000  5.581262e+000
      vertex -1.930000e+001 -4.469670e+000  5.530330e+000
      vertex -1.239950e+001 -4.469670e+000  5.530330e+000
    endloop
  endfacet
  facet normal  8.514366e-005 -7.863705e-001  6.177552e-001
    outer loop
      vertex -1.930000e+001 -4.434715e+000  4.507097e+000
      vertex -1.239950e+001 -4.395479e+000  4.556092e+000
      vertex -1.930000e+001 -4.387272e+000  4.567490e+000
    endloop
  endfacet
  facet normal -8.408558e-005 -8.349730e-001  5.502908e-001
    outer loop
      vertex -1.930000e+001 -4.387272e+000  4.567490e+000
      vertex -1.239950e+001 -4.395479e+000  4.556092e+000
      vertex -1.239950e+001 -4.353671e+000  4.619528e+000
    endloop
  endfacet
  facet normal  8.897494e-005 -8.454264e-001  5.340921e-001
    outer loop
      vertex -1.930000e+001 -4.387272e+000  4.567490e+000
      vertex -1.239950e+001 -4.353671e+000  4.619528e+000
      vertex -1.930000e+001 -4.346255e+000  4.632417e+000
    endloop
  endfacet
  facet normal -8.780380e-005 -8.863583e-001  4.629999e-001
    outer loop
      vertex -1.930000e+001 -4.346255e+000  4.632417e+000
      vertex -1.239950e+001 -4.353671e+000  4.619528e+000
      vertex -1.239950e+001 -4.318495e+000  4.686868e+000
    endloop
  endfacet
  facet normal  9.268468e-005 -8.956087e-001  4.448427e-001
    outer loop
      vertex -1.930000e+001 -4.346255e+000  4.632417e+000
      vertex -1.239950e+001 -4.318495e+000  4.686868e+000
      vertex -1.930000e+001 -4.312091e+000  4.701199e+000
    endloop
  endfacet
  facet normal -9.144025e-005 -9.286527e-001  3.709502e-001
    outer loop
      vertex -1.930000e+001 -4.312091e+000  4.701199e+000
      vertex -1.239950e+001 -4.318495e+000  4.686868e+000
      vertex -1.239950e+001 -4.290313e+000  4.757421e+000
    endloop
  endfacet
  facet normal  9.627660e-005 -9.364075e-001  3.509145e-001
    outer loop
      vertex -1.930000e+001 -4.312091e+000  4.701199e+000
      vertex -1.239950e+001 -4.290313e+000  4.757421e+000
      vertex -1.930000e+001 -4.285141e+000  4.773114e+000
    endloop
  endfacet
  facet normal -9.489623e-005 -9.614178e-001  2.750925e-001
    outer loop
      vertex -1.930000e+001 -4.285141e+000  4.773114e+000
      vertex -1.239950e+001 -4.290313e+000  4.757421e+000
      vertex -1.239950e+001 -4.269413e+000  4.830464e+000
    endloop
  endfacet
  facet normal  9.966426e-005 -9.673830e-001  2.533183e-001
    outer loop
      vertex -1.930000e+001 -4.285141e+000  4.773114e+000
      vertex -1.239950e+001 -4.269413e+000  4.830464e+000
      vertex -1.930000e+001 -4.265687e+000  4.847408e+000
    endloop
  endfacet
  facet normal -9.829675e-005 -9.843148e-001  1.764210e-001
    outer loop
      vertex -1.930000e+001 -4.265687e+000  4.847408e+000
      vertex -1.239950e+001 -4.269413e+000  4.830464e+000
      vertex -1.239950e+001 -4.256010e+000  4.905246e+000
    endloop
  endfacet
  facet normal  1.029642e-004 -9.882165e-001  1.530621e-001
    outer loop
      vertex -1.930000e+001 -4.265687e+000  4.847408e+000
      vertex -1.239950e+001 -4.256010e+000  4.905246e+000
      vertex -1.930000e+001 -4.253932e+000  4.923302e+000
    endloop
  endfacet
  facet normal -1.015298e-004 -9.971130e-001  7.593143e-002
    outer loop
      vertex -1.930000e+001 -4.253932e+000  4.923302e+000
      vertex -1.239950e+001 -4.256010e+000  4.905246e+000
      vertex -1.239950e+001 -4.250241e+000  4.981000e+000
    endloop
  endfacet
  facet normal  1.063253e-004 -9.986898e-001  5.117379e-002
    outer loop
      vertex -1.930000e+001 -4.253932e+000  4.923302e+000
      vertex -1.239950e+001 -4.250241e+000  4.981000e+000
      vertex -1.930000e+001 -4.250002e+000  5.000000e+000
    endloop
  endfacet
  facet normal -1.043553e-004 -9.996790e-001 -2.533137e-002
    outer loop
      vertex -1.930000e+001 -4.250002e+000  5.000000e+000
      vertex -1.239950e+001 -4.250241e+000  4.981000e+000
      vertex -1.239950e+001 -4.252165e+000  5.056950e+000
    endloop
  endfacet
  facet normal  9.161417e-005 -9.987966e-001 -4.904319e-002
    outer loop
      vertex -1.930000e+001 -4.250002e+000  5.000000e+000
      vertex -1.239950e+001 -4.252165e+000  5.056950e+000
      vertex -1.930000e+001 -4.253612e+000  5.073513e+000
    endloop
  endfacet
  facet normal -9.534125e-005 -9.919875e-001 -1.263364e-001
    outer loop
      vertex -1.930000e+001 -4.253612e+000  5.073513e+000
      vertex -1.239950e+001 -4.252165e+000  5.056950e+000
      vertex -1.239950e+001 -4.261764e+000  5.132315e+000
    endloop
  endfacet
  facet normal  8.174379e-005 -9.891769e-001 -1.467280e-001
    outer loop
      vertex -1.930000e+001 -4.253612e+000  5.073513e+000
      vertex -1.239950e+001 -4.261764e+000  5.132315e+000
      vertex -1.930000e+001 -4.264411e+000  5.146318e+000
    endloop
  endfacet
  facet normal -8.499910e-005 -9.741161e-001 -2.260479e-001
    outer loop
      vertex -1.930000e+001 -4.264411e+000  5.146318e+000
      vertex -1.239950e+001 -4.261764e+000  5.132315e+000
      vertex -1.239950e+001 -4.278937e+000  5.206322e+000
    endloop
  endfacet
  facet normal  7.085583e-005 -9.700308e-001 -2.429823e-001
    outer loop
      vertex -1.930000e+001 -4.264411e+000  5.146318e+000
      vertex -1.239950e+001 -4.278937e+000  5.206322e+000
      vertex -1.930000e+001 -4.282295e+000  5.217713e+000
    endloop
  endfacet
  facet normal -7.353188e-005 -9.462488e-001 -3.234395e-001
    outer loop
      vertex -1.930000e+001 -4.282295e+000  5.217713e+000
      vertex -1.239950e+001 -4.278937e+000  5.206322e+000
      vertex -1.239950e+001 -4.303510e+000  5.278212e+000
    endloop
  endfacet
  facet normal  5.884056e-005 -9.415445e-001 -3.368883e-001
    outer loop
      vertex -1.930000e+001 -4.282295e+000  5.217713e+000
      vertex -1.239950e+001 -4.303510e+000  5.278212e+000
      vertex -1.930000e+001 -4.307090e+000  5.287013e+000
    endloop
  endfacet
  facet normal -6.103027e-005 -9.086736e-001 -4.175074e-001
    outer loop
      vertex -1.930000e+001 -4.307090e+000  5.287013e+000
      vertex -1.239950e+001 -4.303510e+000  5.278212e+000
      vertex -1.239950e+001 -4.335230e+000  5.347248e+000
    endloop
  endfacet
  facet normal  4.579834e-005 -9.039885e-001 -4.275568e-001
    outer loop
      vertex -1.930000e+001 -4.307090e+000  5.287013e+000
      vertex -1.239950e+001 -4.335230e+000  5.347248e+000
      vertex -1.930000e+001 -4.338559e+000  5.353548e+000
    endloop
  endfacet
  facet normal -4.737053e-005 -8.617713e-001 -5.072969e-001
    outer loop
      vertex -1.930000e+001 -4.338559e+000  5.353548e+000
      vertex -1.239950e+001 -4.335230e+000  5.347248e+000
      vertex -1.239950e+001 -4.373771e+000  5.412720e+000
    endloop
  endfacet
  facet normal  3.160259e-005 -8.577296e-001 -5.141013e-001
    outer loop
      vertex -1.930000e+001 -4.338559e+000  5.353548e+000
      vertex -1.239950e+001 -4.373771e+000  5.412720e+000
      vertex -1.930000e+001 -4.376398e+000  5.416677e+000
    endloop
  endfacet
  facet normal -3.268458e-005 -8.060272e-001 -5.918783e-001
    outer loop
      vertex -1.930000e+001 -4.376398e+000  5.416677e+000
      vertex -1.239950e+001 -4.373771e+000  5.412720e+000
      vertex -1.239950e+001 -4.418738e+000  5.473957e+000
    endloop
  endfacet
  facet normal  1.636875e-005 -8.032055e-001 -5.957021e-001
    outer loop
      vertex -1.930000e+001 -4.376398e+000  5.416677e+000
      vertex -1.239950e+001 -4.418738e+000  5.473957e+000
      vertex -1.930000e+001 -4.420242e+000  5.475795e+000
    endloop
  endfacet
  facet normal -1.686161e-005 -7.420151e-001 -6.703832e-001
    outer loop
      vertex -1.930000e+001 -4.420242e+000  5.475795e+000
      vertex -1.239950e+001 -4.418738e+000  5.473957e+000
      vertex -1.239950e+001 -4.469670e+000  5.530330e+000
    endloop
  endfacet
  facet normal  -0.000000e+000 -7.409543e-001 -6.715553e-001
    outer loop
      vertex -1.930000e+001 -4.420242e+000  5.475795e+000
      vertex -1.239950e+001 -4.469670e+000  5.530330e+000
      vertex -1.930000e+001 -4.469670e+000  5.530330e+000
    endloop
  endfacet
  facet normal -8.018036e-005 -7.750136e-001  6.319447e-001
    outer loop
      vertex -1.239950e+001 -4.395479e+000  4.556092e+000
      vertex -1.930000e+001 -4.434715e+000  4.507097e+000
      vertex -1.239950e+001 -4.443490e+000  4.497211e+000
    endloop
  endfacet
  facet normal  8.118395e-005 -7.190769e-001  6.949305e-001
    outer loop
      vertex -1.239950e+001 -4.443490e+000  4.497211e+000
      vertex -1.930000e+001 -4.434715e+000  4.507097e+000
      vertex -1.930000e+001 -4.488085e+000  4.451873e+000
    endloop
  endfacet
  facet normal -7.617633e-005 -7.071068e-001  7.071068e-001
    outer loop
      vertex -1.239950e+001 -4.443490e+000  4.497211e+000
      vertex -1.930000e+001 -4.488085e+000  4.451873e+000
      vertex -1.239950e+001 -4.497211e+000  4.443490e+000
    endloop
  endfacet
  facet normal  7.708262e-005 -6.442398e-001  7.648236e-001
    outer loop
      vertex -1.239950e+001 -4.497211e+000  4.443490e+000
      vertex -1.930000e+001 -4.488085e+000  4.451873e+000
      vertex -1.930000e+001 -4.546823e+000  4.402396e+000
    endloop
  endfacet
  facet normal -7.199594e-005 -6.319447e-001  7.750136e-001
    outer loop
      vertex -1.239950e+001 -4.497211e+000  4.443490e+000
      vertex -1.930000e+001 -4.546823e+000  4.402396e+000
      vertex -1.239950e+001 -4.556092e+000  4.395479e+000
    endloop
  endfacet
  facet normal  7.289941e-005 -5.626498e-001  8.266954e-001
    outer loop
      vertex -1.239950e+001 -4.556092e+000  4.395479e+000
      vertex -1.930000e+001 -4.546823e+000  4.402396e+000
      vertex -1.930000e+001 -4.610312e+000  4.359185e+000
    endloop
  endfacet
  facet normal -6.774680e-005 -5.502908e-001  8.349731e-001
    outer loop
      vertex -1.239950e+001 -4.556092e+000  4.395479e+000
      vertex -1.930000e+001 -4.610312e+000  4.359185e+000
      vertex -1.239950e+001 -4.619528e+000  4.353671e+000
    endloop
  endfacet
  facet normal  6.850618e-005 -4.751554e-001  8.799019e-001
    outer loop
      vertex -1.239950e+001 -4.619528e+000  4.353671e+000
      vertex -1.930000e+001 -4.610312e+000  4.359185e+000
      vertex -1.930000e+001 -4.677887e+000  4.322694e+000
    endloop
  endfacet
  facet normal -6.328028e-005 -4.629999e-001  8.863583e-001
    outer loop
      vertex -1.239950e+001 -4.619528e+000  4.353671e+000
      vertex -1.930000e+001 -4.677887e+000  4.322694e+000
      vertex -1.239950e+001 -4.686868e+000  4.318495e+000
    endloop
  endfacet
  facet normal  6.408272e-005 -3.826804e-001  9.238807e-001
    outer loop
      vertex -1.239950e+001 -4.686868e+000  4.318495e+000
      vertex -1.930000e+001 -4.677887e+000  4.322694e+000
      vertex -1.930000e+001 -4.748840e+000  4.293304e+000
    endloop
  endfacet
  facet normal -5.868487e-005 -3.709502e-001  9.286527e-001
    outer loop
      vertex -1.239950e+001 -4.686868e+000  4.318495e+000
      vertex -1.930000e+001 -4.748840e+000  4.293304e+000
      vertex -1.239950e+001 -4.757421e+000  4.290313e+000
    endloop
  endfacet
  facet normal  5.950468e-005 -2.861993e-001  9.581701e-001
    outer loop
      vertex -1.239950e+001 -4.757421e+000  4.290313e+000
      vertex -1.930000e+001 -4.748840e+000  4.293304e+000
      vertex -1.930000e+001 -4.822427e+000  4.271325e+000
    endloop
  endfacet
  facet normal -5.406247e-005 -2.750925e-001  9.614178e-001
    outer loop
      vertex -1.239950e+001 -4.757421e+000  4.290313e+000
      vertex -1.930000e+001 -4.822427e+000  4.271325e+000
      vertex -1.239950e+001 -4.830464e+000  4.269413e+000
    endloop
  endfacet
  facet normal  5.469569e-005 -1.867089e-001  9.824153e-001
    outer loop
      vertex -1.239950e+001 -4.830464e+000  4.269413e+000
      vertex -1.930000e+001 -4.822427e+000  4.271325e+000
      vertex -1.930000e+001 -4.897875e+000  4.256986e+000
    endloop
  endfacet
  facet normal -4.922809e-005 -1.764210e-001  9.843148e-001
    outer loop
      vertex -1.239950e+001 -4.830464e+000  4.269413e+000
      vertex -1.930000e+001 -4.897875e+000  4.256986e+000
      vertex -1.239950e+001 -4.905246e+000  4.256010e+000
    endloop
  endfacet
  facet normal  4.985063e-005 -8.526660e-002  9.963582e-001
    outer loop
      vertex -1.239950e+001 -4.905246e+000  4.256010e+000
      vertex -1.930000e+001 -4.897875e+000  4.256986e+000
      vertex -1.930000e+001 -4.974394e+000  4.250437e+000
    endloop
  endfacet
  facet normal -4.430415e-005 -7.593142e-002  9.971129e-001
    outer loop
      vertex -1.239950e+001 -4.905246e+000  4.256010e+000
      vertex -1.930000e+001 -4.974394e+000  4.250437e+000
      vertex -1.239950e+001 -4.981000e+000  4.250241e+000
    endloop
  endfacet
  facet normal  4.481186e-005  1.707454e-002  9.998542e-001
    outer loop
      vertex -1.239950e+001 -4.981000e+000  4.250241e+000
      vertex -1.930000e+001 -4.974394e+000  4.250437e+000
      vertex -1.930000e+001 -5.051182e+000  4.251749e+000
    endloop
  endfacet
  facet normal -3.920222e-005  2.533137e-002  9.996790e-001
    outer loop
      vertex -1.239950e+001 -4.981000e+000  4.250241e+000
      vertex -1.930000e+001 -5.051182e+000  4.251749e+000
      vertex -1.239950e+001 -5.056950e+000  4.252165e+000
    endloop
  endfacet
  facet normal  3.969461e-005  1.192297e-001  9.928667e-001
    outer loop
      vertex -1.239950e+001 -5.056950e+000  4.252165e+000
      vertex -1.930000e+001 -5.051182e+000  4.251749e+000
      vertex -1.930000e+001 -5.127433e+000  4.260905e+000
    endloop
  endfacet
  facet normal -3.400815e-005  1.263364e-001  9.919875e-001
    outer loop
      vertex -1.239950e+001 -5.056950e+000  4.252165e+000
      vertex -1.930000e+001 -5.127433e+000  4.260905e+000
      vertex -1.239950e+001 -5.132315e+000  4.261764e+000
    endloop
  endfacet
  facet normal  3.441125e-005  2.201427e-001  9.754676e-001
    outer loop
      vertex -1.239950e+001 -5.132315e+000  4.261764e+000
      vertex -1.930000e+001 -5.127433e+000  4.260905e+000
      vertex -1.930000e+001 -5.202348e+000  4.277812e+000
    endloop
  endfacet
  facet normal -2.866374e-005  2.260479e-001  9.741161e-001
    outer loop
      vertex -1.239950e+001 -5.132315e+000  4.261764e+000
      vertex -1.930000e+001 -5.202348e+000  4.277812e+000
      vertex -1.239950e+001 -5.206322e+000  4.278937e+000
    endloop
  endfacet
  facet normal  2.901259e-005  3.187469e-001  9.478399e-001
    outer loop
      vertex -1.239950e+001 -5.206322e+000  4.278937e+000
      vertex -1.930000e+001 -5.202348e+000  4.277812e+000
      vertex -1.930000e+001 -5.275141e+000  4.302291e+000
    endloop
  endfacet
  facet normal -2.317245e-005  3.234396e-001  9.462488e-001
    outer loop
      vertex -1.239950e+001 -5.206322e+000  4.278937e+000
      vertex -1.930000e+001 -5.275141e+000  4.302291e+000
      vertex -1.239950e+001 -5.278212e+000  4.303510e+000
    endloop
  endfacet
  facet normal  2.348733e-005  4.139985e-001  9.102775e-001
    outer loop
      vertex -1.239950e+001 -5.278212e+000  4.303510e+000
      vertex -1.930000e+001 -5.275141e+000  4.302291e+000
      vertex -1.930000e+001 -5.345049e+000  4.334086e+000
    endloop
  endfacet
  facet normal -1.760588e-005  4.175074e-001  9.086736e-001
    outer loop
      vertex -1.239950e+001 -5.278212e+000  4.303510e+000
      vertex -1.930000e+001 -5.345049e+000  4.334086e+000
      vertex -1.239950e+001 -5.347248e+000  4.335230e+000
    endloop
  endfacet
  facet normal  1.779122e-005  5.049223e-001  8.631648e-001
    outer loop
      vertex -1.239950e+001 -5.347248e+000  4.335230e+000
      vertex -1.930000e+001 -5.345049e+000  4.334086e+000
      vertex -1.930000e+001 -5.411339e+000  4.372863e+000
    endloop
  endfacet
  facet normal -1.186346e-005  5.072969e-001  8.617713e-001
    outer loop
      vertex -1.239950e+001 -5.347248e+000  4.335230e+000
      vertex -1.930000e+001 -5.411339e+000  4.372863e+000
      vertex -1.239950e+001 -5.412720e+000  4.373771e+000
    endloop
  endfacet
  facet normal  1.200163e-005  5.905448e-001  8.070049e-001
    outer loop
      vertex -1.239950e+001 -5.412720e+000  4.373771e+000
      vertex -1.930000e+001 -5.411339e+000  4.372863e+000
      vertex -1.930000e+001 -5.473316e+000  4.418217e+000
    endloop
  endfacet
  facet normal -6.005032e-006  5.918784e-001  8.060274e-001
    outer loop
      vertex -1.239950e+001 -5.412720e+000  4.373771e+000
      vertex -1.930000e+001 -5.473316e+000  4.418217e+000
      vertex -1.239950e+001 -5.473957e+000  4.418738e+000
    endloop
  endfacet
  facet normal  6.053922e-006  6.699750e-001  7.423837e-001
    outer loop
      vertex -1.239950e+001 -5.473957e+000  4.418738e+000
      vertex -1.930000e+001 -5.473316e+000  4.418217e+000
      vertex -1.930000e+001 -5.530330e+000  4.469670e+000
    endloop
  endfacet
  facet normal  -0.000000e+000  6.703832e-001  7.420151e-001
    outer loop
      vertex -1.239950e+001 -5.473957e+000  4.418738e+000
      vertex -1.930000e+001 -5.530330e+000  4.469670e+000
      vertex -1.239950e+001 -5.530330e+000  4.469670e+000
    endloop
  endfacet
  facet normal -9.999999e-001  0.000000e+000  0.000000e+000
    outer loop
      vertex -2.050000e+001 -7.100000e+000  5.000000e+000
      vertex -2.050000e+001 -5.496058e+000  5.062666e+000
      vertex -2.050000e+001 -5.500000e+000  5.000000e+000
    endloop
  endfacet
  facet normal -1.000000e+000  0.000000e+000  0.000000e+000
    outer loop
      vertex -2.050000e+001 -5.364484e+000  4.657726e+000
      vertex -2.050000e+001 -7.064243e+000  4.614126e+000
      vertex -2.050000e+001 -5.404509e+000  4.706107e+000
    endloop
  endfacet
  facet normal -1.000000e+000  -0.000000e+000  0.000000e+000
    outer loop
      vertex -2.050000e+001 -5.364484e+000  4.657726e+000
      vertex -2.050000e+001 -5.318712e+000  4.614743e+000
      vertex -2.050000e+001 -7.064243e+000  4.614126e+000
    endloop
  endfacet
  facet normal -1.000000e+000  0.000000e+000  0.000000e+000
    outer loop
      vertex -2.050000e+001 -4.595491e+000  5.293893e+000
      vertex -2.050000e+001 -4.635516e+000  5.342274e+000
      vertex -2.050000e+001 -2.915917e+000  5.258065e+000
    endloop
  endfacet
  facet normal -1.000000e+000  0.000000e+000  0.000000e+000
    outer loop
      vertex -2.050000e+001 -2.903983e+000  5.129278e+000
      vertex -2.050000e+001 -4.515708e+000  5.124345e+000
      vertex -2.050000e+001 -4.535112e+000  5.184062e+000
    endloop
  endfacet
  facet normal -1.000000e+000  0.000000e+000  -0.000000e+000
    outer loop
      vertex -2.050000e+001 -4.681288e+000  4.614743e+000
      vertex -2.050000e+001 -4.635516e+000  4.657726e+000
      vertex -2.050000e+001 -2.935756e+000  4.614126e+000
    endloop
  endfacet
  facet normal -1.000000e+000  0.000000e+000  0.000000e+000
    outer loop
      vertex -2.050000e+001 -7.036573e+000  4.487781e+000
      vertex -2.050000e+001 -7.064243e+000  4.614126e+000
      vertex -2.050000e+001 -5.318712e+000  4.614743e+000
    endloop
  endfacet
  facet normal -1.000000e+000  0.000000e+000  -0.000000e+000
    outer loop
      vertex -2.050000e+001 -7.036573e+000  4.487781e+000
      vertex -2.050000e+001 -5.318712e+000  4.614743e+000
      vertex -2.050000e+001 -5.267913e+000  4.577836e+000
    endloop
  endfacet
  facet normal -1.000000e+000  0.000000e+000  -0.000000e+000
    outer loop
      vertex -2.050000e+001 -7.036573e+000  4.487781e+000
      vertex -2.050000e+001 -5.267913e+000  4.577836e+000
      vertex -2.050000e+001 -5.212890e+000  4.547586e+000
    endloop
  endfacet
  facet normal -9.999999e-001  0.000000e+000  -0.000000e+000
    outer loop
      vertex -2.050000e+001 -7.036573e+000  4.487781e+000
      vertex -2.050000e+001 -5.212890e+000  4.547586e+000
      vertex -2.050000e+001 -5.154509e+000  4.524472e+000
    endloop
  endfacet
  facet normal -1.000000e+000  0.000000e+000  -0.000000e+000
    outer loop
      vertex -2.050000e+001 -7.036573e+000  4.487781e+000
      vertex -2.050000e+001 -5.154509e+000  4.524472e+000
      vertex -2.050000e+001 -5.093691e+000  4.508856e+000
    endloop
  endfacet
  facet normal -1.000000e+000  0.000000e+000  -0.000000e+000
    outer loop
      vertex -2.050000e+001 -7.036573e+000  4.487781e+000
      vertex -2.050000e+001 -5.093691e+000  4.508856e+000
      vertex -2.050000e+001 -5.031395e+000  4.500987e+000
    endloop
  endfacet
  facet normal -9.999999e-001  0.000000e+000  0.000000e+000
    outer loop
      vertex -2.050000e+001 -7.036573e+000  4.487781e+000
      vertex -2.050000e+001 -5.031395e+000  4.500987e+000
      vertex -2.050000e+001 -5.064670e+000  2.900996e+000
    endloop
  endfacet
  facet normal -1.000000e+000  0.000000e+000  0.000000e+000
    outer loop
      vertex -2.050000e+001 -7.036573e+000  4.487781e+000
      vertex -2.050000e+001 -5.064670e+000  2.900996e+000
      vertex -2.050000e+001 -5.193764e+000  2.908958e+000
    endloop
  endfacet
  facet normal -1.000000e+000  0.000000e+000  0.000000e+000
    outer loop
      vertex -2.050000e+001 -7.036573e+000  4.487781e+000
      vertex -2.050000e+001 -5.193764e+000  2.908958e+000
      vertex -2.050000e+001 -5.322123e+000  2.924853e+000
    endloop
  endfacet
  facet normal -1.000000e+000  0.000000e+000  0.000000e+000
    outer loop
      vertex -2.050000e+001 -7.036573e+000  4.487781e+000
      vertex -2.050000e+001 -5.322123e+000  2.924853e+000
      vertex -2.050000e+001 -5.449259e+000  2.948619e+000
    endloop
  endfacet
  facet normal -1.000000e+000  0.000000e+000  0.000000e+000
    outer loop
      vertex -2.050000e+001 -7.036573e+000  4.487781e+000
      vertex -2.050000e+001 -5.449259e+000  2.948619e+000
      vertex -2.050000e+001 -5.574692e+000  2.980166e+000
    endloop
  endfacet
  facet normal -1.000000e+000  0.000000e+000  0.000000e+000
    outer loop
      vertex -2.050000e+001 -7.036573e+000  4.487781e+000
      vertex -2.050000e+001 -5.574692e+000  2.980166e+000
      vertex -2.050000e+001 -5.697945e+000  3.019376e+000
    endloop
  endfacet
  facet normal -9.999999e-001  0.000000e+000  0.000000e+000
    outer loop
      vertex -2.050000e+001 -7.036573e+000  4.487781e+000
      vertex -2.050000e+001 -5.697945e+000  3.019376e+000
      vertex -2.050000e+001 -5.818550e+000  3.066098e+000
    endloop
  endfacet
  facet normal -1.000000e+000  0.000000e+000  0.000000e+000
    outer loop
      vertex -2.050000e+001 -7.036573e+000  4.487781e+000
      vertex -2.050000e+001 -5.818550e+000  3.066098e+000
      vertex -2.050000e+001 -5.936050e+000  3.120157e+000
    endloop
  endfacet
  facet normal -1.000000e+000  0.000000e+000  0.000000e+000
    outer loop
      vertex -2.050000e+001 -7.036573e+000  4.487781e+000
      vertex -2.050000e+001 -5.936050e+000  3.120157e+000
      vertex -2.050000e+001 -6.050000e+000  3.181347e+000
    endloop
  endfacet
  facet normal -1.000000e+000  0.000000e+000  0.000000e+000
    outer loop
      vertex -2.050000e+001 -7.036573e+000  4.487781e+000
      vertex -2.050000e+001 -6.050000e+000  3.181347e+000
      vertex -2.050000e+001 -6.159966e+000  3.249435e+000
    endloop
  endfacet
  facet normal -1.000000e+000  0.000000e+000  0.000000e+000
    outer loop
      vertex -2.050000e+001 -7.036573e+000  4.487781e+000
      vertex -2.050000e+001 -6.159966e+000  3.249435e+000
      vertex -2.050000e+001 -6.265533e+000  3.324164e+000
    endloop
  endfacet
  facet normal -9.999999e-001  0.000000e+000  0.000000e+000
    outer loop
      vertex -2.050000e+001 -7.036573e+000  4.487781e+000
      vertex -2.050000e+001 -6.265533e+000  3.324164e+000
      vertex -2.050000e+001 -6.366298e+000  3.405250e+000
    endloop
  endfacet
  facet normal -1.000000e+000  0.000000e+000  0.000000e+000
    outer loop
      vertex -2.050000e+001 -7.036573e+000  4.487781e+000
      vertex -2.050000e+001 -6.366298e+000  3.405250e+000
      vertex -2.050000e+001 -6.461881e+000  3.492385e+000
    endloop
  endfacet
  facet normal -1.000000e+000  0.000000e+000  0.000000e+000
    outer loop
      vertex -2.050000e+001 -7.036573e+000  4.487781e+000
      vertex -2.050000e+001 -6.461881e+000  3.492385e+000
      vertex -2.050000e+001 -6.551919e+000  3.585239e+000
    endloop
  endfacet
  facet normal -1.000000e+000  0.000000e+000  0.000000e+000
    outer loop
      vertex -2.050000e+001 -7.036573e+000  4.487781e+000
      vertex -2.050000e+001 -6.551919e+000  3.585239e+000
      vertex -2.050000e+001 -6.636069e+000  3.683460e+000
    endloop
  endfacet
  facet normal -1.000000e+000  0.000000e+000  0.000000e+000
    outer loop
      vertex -2.050000e+001 -7.036573e+000  4.487781e+000
      vertex -2.050000e+001 -6.636069e+000  3.683460e+000
      vertex -2.050000e+001 -6.714014e+000  3.786675e+000
    endloop
  endfacet
  facet normal -1.000000e+000  0.000000e+000  0.000000e+000
    outer loop
      vertex -2.050000e+001 -7.036573e+000  4.487781e+000
      vertex -2.050000e+001 -6.714014e+000  3.786675e+000
      vertex -2.050000e+001 -6.785456e+000  3.894492e+000
    endloop
  endfacet
  facet normal -1.000000e+000  0.000000e+000  0.000000e+000
    outer loop
      vertex -2.050000e+001 -7.036573e+000  4.487781e+000
      vertex -2.050000e+001 -6.785456e+000  3.894492e+000
      vertex -2.050000e+001 -6.850126e+000  4.006504e+000
    endloop
  endfacet
  facet normal -1.000000e+000  0.000000e+000  0.000000e+000
    outer loop
      vertex -2.050000e+001 -7.036573e+000  4.487781e+000
      vertex -2.050000e+001 -6.850126e+000  4.006504e+000
      vertex -2.050000e+001 -6.907777e+000  4.122283e+000
    endloop
  endfacet
  facet normal -1.000000e+000  0.000000e+000  0.000000e+000
    outer loop
      vertex -2.050000e+001 -7.036573e+000  4.487781e+000
      vertex -2.050000e+001 -6.907777e+000  4.122283e+000
      vertex -2.050000e+001 -6.958192e+000  4.241393e+000
    endloop
  endfacet
  facet normal -1.000000e+000  0.000000e+000  0.000000e+000
    outer loop
      vertex -2.050000e+001 -7.036573e+000  4.487781e+000
      vertex -2.050000e+001 -6.958192e+000  4.241393e+000
      vertex -2.050000e+001 -7.001178e+000  4.363379e+000
    endloop
  endfacet
  facet normal -1.000000e+000  -0.000000e+000  0.000000e+000
    outer loop
      vertex -2.050000e+001 -4.968605e+000  4.500987e+000
      vertex -2.050000e+001 -2.963426e+000  4.487781e+000
      vertex -2.050000e+001 -2.998822e+000  4.363379e+000
    endloop
  endfacet
  facet normal -9.999999e-001  -0.000000e+000  0.000000e+000
    outer loop
      vertex -2.050000e+001 -4.968605e+000  4.500987e+000
      vertex -2.050000e+001 -2.998822e+000  4.363379e+000
      vertex -2.050000e+001 -3.041808e+000  4.241393e+000
    endloop
  endfacet
  facet normal -1.000000e+000  -0.000000e+000  0.000000e+000
    outer loop
      vertex -2.050000e+001 -4.968605e+000  4.500987e+000
      vertex -2.050000e+001 -3.041808e+000  4.241393e+000
      vertex -2.050000e+001 -3.092223e+000  4.122283e+000
    endloop
  endfacet
  facet normal -1.000000e+000  -0.000000e+000  0.000000e+000
    outer loop
      vertex -2.050000e+001 -4.968605e+000  4.500987e+000
      vertex -2.050000e+001 -3.092223e+000  4.122283e+000
      vertex -2.050000e+001 -3.149874e+000  4.006504e+000
    endloop
  endfacet
  facet normal -1.000000e+000  -0.000000e+000  0.000000e+000
    outer loop
      vertex -2.050000e+001 -4.968605e+000  4.500987e+000
      vertex -2.050000e+001 -3.149874e+000  4.006504e+000
      vertex -2.050000e+001 -3.214544e+000  3.894492e+000
    endloop
  endfacet
  facet normal -1.000000e+000  -0.000000e+000  0.000000e+000
    outer loop
      vertex -2.050000e+001 -4.968605e+000  4.500987e+000
      vertex -2.050000e+001 -3.214544e+000  3.894492e+000
      vertex -2.050000e+001 -3.285986e+000  3.786675e+000
    endloop
  endfacet
  facet normal -9.999999e-001  -0.000000e+000  0.000000e+000
    outer loop
      vertex -2.050000e+001 -4.968605e+000  4.500987e+000
      vertex -2.050000e+001 -3.285986e+000  3.786675e+000
      vertex -2.050000e+001 -3.363931e+000  3.683460e+000
    endloop
  endfacet
  facet normal -1.000000e+000  -0.000000e+000  0.000000e+000
    outer loop
      vertex -2.050000e+001 -4.968605e+000  4.500987e+000
      vertex -2.050000e+001 -3.363931e+000  3.683460e+000
      vertex -2.050000e+001 -3.448081e+000  3.585239e+000
    endloop
  endfacet
  facet normal -1.000000e+000  -0.000000e+000  0.000000e+000
    outer loop
      vertex -2.050000e+001 -4.968605e+000  4.500987e+000
      vertex -2.050000e+001 -3.448081e+000  3.585239e+000
      vertex -2.050000e+001 -3.538119e+000  3.492385e+000
    endloop
  endfacet
  facet normal -1.000000e+000  -0.000000e+000  0.000000e+000
    outer loop
      vertex -2.050000e+001 -4.968605e+000  4.500987e+000
      vertex -2.050000e+001 -3.538119e+000  3.492385e+000
      vertex -2.050000e+001 -3.633702e+000  3.405250e+000
    endloop
  endfacet
  facet normal -1.000000e+000  -0.000000e+000  0.000000e+000
    outer loop
      vertex -2.050000e+001 -4.968605e+000  4.500987e+000
      vertex -2.050000e+001 -3.633702e+000  3.405250e+000
      vertex -2.050000e+001 -3.734467e+000  3.324164e+000
    endloop
  endfacet
  facet normal -1.000000e+000  -0.000000e+000  0.000000e+000
    outer loop
      vertex -2.050000e+001 -4.968605e+000  4.500987e+000
      vertex -2.050000e+001 -3.734467e+000  3.324164e+000
      vertex -2.050000e+001 -3.840034e+000  3.249435e+000
    endloop
  endfacet
  facet normal -1.000000e+000  -0.000000e+000  0.000000e+000
    outer loop
      vertex -2.050000e+001 -4.968605e+000  4.500987e+000
      vertex -2.050000e+001 -3.840034e+000  3.249435e+000
      vertex -2.050000e+001 -3.950000e+000  3.181347e+000
    endloop
  endfacet
  facet normal -1.000000e+000  -0.000000e+000  0.000000e+000
    outer loop
      vertex -2.050000e+001 -4.968605e+000  4.500987e+000
      vertex -2.050000e+001 -3.950000e+000  3.181347e+000
      vertex -2.050000e+001 -4.063950e+000  3.120157e+000
    endloop
  endfacet
  facet normal -1.000000e+000  -0.000000e+000  0.000000e+000
    outer loop
      vertex -2.050000e+001 -4.968605e+000  4.500987e+000
      vertex -2.050000e+001 -4.063950e+000  3.120157e+000
      vertex -2.050000e+001 -4.181450e+000  3.066098e+000
    endloop
  endfacet
  facet normal -1.000000e+000  -0.000000e+000  0.000000e+000
    outer loop
      vertex -2.050000e+001 -4.968605e+000  4.500987e+000
      vertex -2.050000e+001 -4.181450e+000  3.066098e+000
      vertex -2.050000e+001 -4.302055e+000  3.019376e+000
    endloop
  endfacet
  facet normal -1.000000e+000  -0.000000e+000  0.000000e+000
    outer loop
      vertex -2.050000e+001 -4.968605e+000  4.500987e+000
      vertex -2.050000e+001 -4.302055e+000  3.019376e+000
      vertex -2.050000e+001 -4.425308e+000  2.980166e+000
    endloop
  endfacet
  facet normal -1.000000e+000  -0.000000e+000  0.000000e+000
    outer loop
      vertex -2.050000e+001 -4.968605e+000  4.500987e+000
      vertex -2.050000e+001 -4.425308e+000  2.980166e+000
      vertex -2.050000e+001 -4.550741e+000  2.948619e+000
    endloop
  endfacet
  facet normal -1.000000e+000  -0.000000e+000  0.000000e+000
    outer loop
      vertex -2.050000e+001 -4.968605e+000  4.500987e+000
      vertex -2.050000e+001 -4.550741e+000  2.948619e+000
      vertex -2.050000e+001 -4.677877e+000  2.924853e+000
    endloop
  endfacet
  facet normal -1.000000e+000  -0.000000e+000  0.000000e+000
    outer loop
      vertex -2.050000e+001 -4.968605e+000  4.500987e+000
      vertex -2.050000e+001 -4.677877e+000  2.924853e+000
      vertex -2.050000e+001 -4.806236e+000  2.908958e+000
    endloop
  endfacet
  facet normal -1.000000e+000  -0.000000e+000  0.000000e+000
    outer loop
      vertex -2.050000e+001 -4.968605e+000  4.500987e+000
      vertex -2.050000e+001 -4.806236e+000  2.908958e+000
      vertex -2.050000e+001 -4.935330e+000  2.900996e+000
    endloop
  endfacet
  facet normal -1.000000e+000  0.000000e+000  0.000000e+000
    outer loop
      vertex -2.050000e+001 -4.968605e+000  4.500987e+000
      vertex -2.050000e+001 -4.935330e+000  2.900996e+000
      vertex -2.050000e+001 -5.064670e+000  2.900996e+000
    endloop
  endfacet
  facet normal -1.000000e+000  0.000000e+000  0.000000e+000
    outer loop
      vertex -2.050000e+001 -4.968605e+000  4.500987e+000
      vertex -2.050000e+001 -5.064670e+000  2.900996e+000
      vertex -2.050000e+001 -5.031395e+000  4.500987e+000
    endloop
  endfacet
  facet normal -1.000000e+000  0.000000e+000  -0.000000e+000
    outer loop
      vertex -2.050000e+001 -7.036573e+000  5.512219e+000
      vertex -2.050000e+001 -7.001178e+000  5.636621e+000
      vertex -2.050000e+001 -6.958192e+000  5.758607e+000
    endloop
  endfacet
  facet normal -1.000000e+000  0.000000e+000  -0.000000e+000
    outer loop
      vertex -2.050000e+001 -7.036573e+000  5.512219e+000
      vertex -2.050000e+001 -6.958192e+000  5.758607e+000
      vertex -2.050000e+001 -6.907777e+000  5.877717e+000
    endloop
  endfacet
  facet normal -1.000000e+000  0.000000e+000  -0.000000e+000
    outer loop
      vertex -2.050000e+001 -7.036573e+000  5.512219e+000
      vertex -2.050000e+001 -6.907777e+000  5.877717e+000
      vertex -2.050000e+001 -6.850126e+000  5.993496e+000
    endloop
  endfacet
  facet normal -1.000000e+000  0.000000e+000  -0.000000e+000
    outer loop
      vertex -2.050000e+001 -7.036573e+000  5.512219e+000
      vertex -2.050000e+001 -6.850126e+000  5.993496e+000
      vertex -2.050000e+001 -6.785456e+000  6.105507e+000
    endloop
  endfacet
  facet normal -1.000000e+000  0.000000e+000  -0.000000e+000
    outer loop
      vertex -2.050000e+001 -7.036573e+000  5.512219e+000
      vertex -2.050000e+001 -6.785456e+000  6.105507e+000
      vertex -2.050000e+001 -6.714014e+000  6.213325e+000
    endloop
  endfacet
  facet normal -9.999999e-001  0.000000e+000  -0.000000e+000
    outer loop
      vertex -2.050000e+001 -7.036573e+000  5.512219e+000
      vertex -2.050000e+001 -6.714014e+000  6.213325e+000
      vertex -2.050000e+001 -6.636069e+000  6.316540e+000
    endloop
  endfacet
  facet normal -1.000000e+000  0.000000e+000  -0.000000e+000
    outer loop
      vertex -2.050000e+001 -7.036573e+000  5.512219e+000
      vertex -2.050000e+001 -6.636069e+000  6.316540e+000
      vertex -2.050000e+001 -6.551919e+000  6.414761e+000
    endloop
  endfacet
  facet normal -1.000000e+000  0.000000e+000  -0.000000e+000
    outer loop
      vertex -2.050000e+001 -7.036573e+000  5.512219e+000
      vertex -2.050000e+001 -6.551919e+000  6.414761e+000
      vertex -2.050000e+001 -6.461881e+000  6.507615e+000
    endloop
  endfacet
  facet normal -1.000000e+000  0.000000e+000  -0.000000e+000
    outer loop
      vertex -2.050000e+001 -7.036573e+000  5.512219e+000
      vertex -2.050000e+001 -6.461881e+000  6.507615e+000
      vertex -2.050000e+001 -6.366298e+000  6.594750e+000
    endloop
  endfacet
  facet normal -1.000000e+000  0.000000e+000  -0.000000e+000
    outer loop
      vertex -2.050000e+001 -7.036573e+000  5.512219e+000
      vertex -2.050000e+001 -6.366298e+000  6.594750e+000
      vertex -2.050000e+001 -6.265533e+000  6.675836e+000
    endloop
  endfacet
  facet normal -1.000000e+000  0.000000e+000  -0.000000e+000
    outer loop
      vertex -2.050000e+001 -7.036573e+000  5.512219e+000
      vertex -2.050000e+001 -6.265533e+000  6.675836e+000
      vertex -2.050000e+001 -6.159966e+000  6.750565e+000
    endloop
  endfacet
  facet normal -1.000000e+000  0.000000e+000  -0.000000e+000
    outer loop
      vertex -2.050000e+001 -7.036573e+000  5.512219e+000
      vertex -2.050000e+001 -6.159966e+000  6.750565e+000
      vertex -2.050000e+001 -6.050000e+000  6.818654e+000
    endloop
  endfacet
  facet normal -9.999999e-001  0.000000e+000  -0.000000e+000
    outer loop
      vertex -2.050000e+001 -7.036573e+000  5.512219e+000
      vertex -2.050000e+001 -6.050000e+000  6.818654e+000
      vertex -2.050000e+001 -5.936050e+000  6.879843e+000
    endloop
  endfacet
  facet normal -1.000000e+000  0.000000e+000  -0.000000e+000
    outer loop
      vertex -2.050000e+001 -7.036573e+000  5.512219e+000
      vertex -2.050000e+001 -5.936050e+000  6.879843e+000
      vertex -2.050000e+001 -5.818550e+000  6.933902e+000
    endloop
  endfacet
  facet normal -9.999999e-001  0.000000e+000  -0.000000e+000
    outer loop
      vertex -2.050000e+001 -7.036573e+000  5.512219e+000
      vertex -2.050000e+001 -5.818550e+000  6.933902e+000
      vertex -2.050000e+001 -5.697945e+000  6.980624e+000
    endloop
  endfacet
  facet normal -1.000000e+000  0.000000e+000  -0.000000e+000
    outer loop
      vertex -2.050000e+001 -7.036573e+000  5.512219e+000
      vertex -2.050000e+001 -5.697945e+000  6.980624e+000
      vertex -2.050000e+001 -5.574692e+000  7.019834e+000
    endloop
  endfacet
  facet normal -1.000000e+000  0.000000e+000  -0.000000e+000
    outer loop
      vertex -2.050000e+001 -7.036573e+000  5.512219e+000
      vertex -2.050000e+001 -5.574692e+000  7.019834e+000
      vertex -2.050000e+001 -5.449259e+000  7.051382e+000
    endloop
  endfacet
  facet normal -1.000000e+000  0.000000e+000  -0.000000e+000
    outer loop
      vertex -2.050000e+001 -7.036573e+000  5.512219e+000
      vertex -2.050000e+001 -5.449259e+000  7.051382e+000
      vertex -2.050000e+001 -5.322123e+000  7.075148e+000
    endloop
  endfacet
  facet normal -9.999999e-001  0.000000e+000  -0.000000e+000
    outer loop
      vertex -2.050000e+001 -7.036573e+000  5.512219e+000
      vertex -2.050000e+001 -5.322123e+000  7.075148e+000
      vertex -2.050000e+001 -5.193764e+000  7.091042e+000
    endloop
  endfacet
  facet normal -9.999999e-001  0.000000e+000  -0.000000e+000
    outer loop
      vertex -2.050000e+001 -7.036573e+000  5.512219e+000
      vertex -2.050000e+001 -5.193764e+000  7.091042e+000
      vertex -2.050000e+001 -5.064670e+000  7.099004e+000
    endloop
  endfacet
  facet normal -1.000000e+000  0.000000e+000  -0.000000e+000
    outer loop
      vertex -2.050000e+001 -7.036573e+000  5.512219e+000
      vertex -2.050000e+001 -5.064670e+000  7.099004e+000
      vertex -2.050000e+001 -5.031395e+000  5.499013e+000
    endloop
  endfacet
  facet normal -1.000000e+000  -0.000000e+000  0.000000e+000
    outer loop
      vertex -2.050000e+001 -7.036573e+000  5.512219e+000
      vertex -2.050000e+001 -5.031395e+000  5.499013e+000
      vertex -2.050000e+001 -7.064243e+000  5.385874e+000
    endloop
  endfacet
  facet normal -1.000000e+000  0.000000e+000  0.000000e+000
    outer loop
      vertex -2.050000e+001 -4.968605e+000  5.499013e+000
      vertex -2.050000e+001 -5.031395e+000  5.499013e+000
      vertex -2.050000e+001 -5.064670e+000  7.099004e+000
    endloop
  endfacet
  facet normal -1.000000e+000  0.000000e+000  0.000000e+000
    outer loop
      vertex -2.050000e+001 -4.968605e+000  5.499013e+000
      vertex -2.050000e+001 -5.064670e+000  7.099004e+000
      vertex -2.050000e+001 -4.935330e+000  7.099004e+000
    endloop
  endfacet
  facet normal -1.000000e+000  0.000000e+000  -0.000000e+000
    outer loop
      vertex -2.050000e+001 -4.968605e+000  5.499013e+000
      vertex -2.050000e+001 -4.935330e+000  7.099004e+000
      vertex -2.050000e+001 -4.806236e+000  7.091042e+000
    endloop
  endfacet
  facet normal -1.000000e+000  0.000000e+000  -0.000000e+000
    outer loop
      vertex -2.050000e+001 -4.968605e+000  5.499013e+000
      vertex -2.050000e+001 -4.806236e+000  7.091042e+000
      vertex -2.050000e+001 -4.677877e+000  7.075148e+000
    endloop
  endfacet
  facet normal -1.000000e+000  0.000000e+000  -0.000000e+000
    outer loop
      vertex -2.050000e+001 -4.968605e+000  5.499013e+000
      vertex -2.050000e+001 -4.677877e+000  7.075148e+000
      vertex -2.050000e+001 -4.550741e+000  7.051382e+000
    endloop
  endfacet
  facet normal -1.000000e+000  0.000000e+000  -0.000000e+000
    outer loop
      vertex -2.050000e+001 -4.968605e+000  5.499013e+000
      vertex -2.050000e+001 -4.550741e+000  7.051382e+000
      vertex -2.050000e+001 -4.425308e+000  7.019834e+000
    endloop
  endfacet
  facet normal -1.000000e+000  0.000000e+000  -0.000000e+000
    outer loop
      vertex -2.050000e+001 -4.968605e+000  5.499013e+000
      vertex -2.050000e+001 -4.425308e+000  7.019834e+000
      vertex -2.050000e+001 -4.302055e+000  6.980624e+000
    endloop
  endfacet
  facet normal -1.000000e+000  0.000000e+000  -0.000000e+000
    outer loop
      vertex -2.050000e+001 -4.968605e+000  5.499013e+000
      vertex -2.050000e+001 -4.302055e+000  6.980624e+000
      vertex -2.050000e+001 -4.181450e+000  6.933902e+000
    endloop
  endfacet
  facet normal -1.000000e+000  0.000000e+000  -0.000000e+000
    outer loop
      vertex -2.050000e+001 -4.968605e+000  5.499013e+000
      vertex -2.050000e+001 -4.181450e+000  6.933902e+000
      vertex -2.050000e+001 -4.063950e+000  6.879843e+000
    endloop
  endfacet
  facet normal -1.000000e+000  0.000000e+000  -0.000000e+000
    outer loop
      vertex -2.050000e+001 -4.968605e+000  5.499013e+000
      vertex -2.050000e+001 -4.063950e+000  6.879843e+000
      vertex -2.050000e+001 -3.950000e+000  6.818654e+000
    endloop
  endfacet
  facet normal -1.000000e+000  0.000000e+000  -0.000000e+000
    outer loop
      vertex -2.050000e+001 -4.968605e+000  5.499013e+000
      vertex -2.050000e+001 -3.950000e+000  6.818654e+000
      vertex -2.050000e+001 -3.840034e+000  6.750565e+000
    endloop
  endfacet
  facet normal -1.000000e+000  0.000000e+000  -0.000000e+000
    outer loop
      vertex -2.050000e+001 -4.968605e+000  5.499013e+000
      vertex -2.050000e+001 -3.840034e+000  6.750565e+000
      vertex -2.050000e+001 -3.734467e+000  6.675836e+000
    endloop
  endfacet
  facet normal -1.000000e+000  0.000000e+000  -0.000000e+000
    outer loop
      vertex -2.050000e+001 -4.968605e+000  5.499013e+000
      vertex -2.050000e+001 -3.734467e+000  6.675836e+000
      vertex -2.050000e+001 -3.633702e+000  6.594750e+000
    endloop
  endfacet
  facet normal -1.000000e+000  0.000000e+000  -0.000000e+000
    outer loop
      vertex -2.050000e+001 -4.968605e+000  5.499013e+000
      vertex -2.050000e+001 -3.633702e+000  6.594750e+000
      vertex -2.050000e+001 -3.538119e+000  6.507615e+000
    endloop
  endfacet
  facet normal -9.999999e-001  0.000000e+000  -0.000000e+000
    outer loop
      vertex -2.050000e+001 -4.968605e+000  5.499013e+000
      vertex -2.050000e+001 -3.538119e+000  6.507615e+000
      vertex -2.050000e+001 -3.448081e+000  6.414761e+000
    endloop
  endfacet
  facet normal -1.000000e+000  0.000000e+000  -0.000000e+000
    outer loop
      vertex -2.050000e+001 -4.968605e+000  5.499013e+000
      vertex -2.050000e+001 -3.448081e+000  6.414761e+000
      vertex -2.050000e+001 -3.363931e+000  6.316540e+000
    endloop
  endfacet
  facet normal -9.999999e-001  0.000000e+000  -0.000000e+000
    outer loop
      vertex -2.050000e+001 -4.968605e+000  5.499013e+000
      vertex -2.050000e+001 -3.363931e+000  6.316540e+000
      vertex -2.050000e+001 -3.285986e+000  6.213325e+000
    endloop
  endfacet
  facet normal -1.000000e+000  0.000000e+000  -0.000000e+000
    outer loop
      vertex -2.050000e+001 -4.968605e+000  5.499013e+000
      vertex -2.050000e+001 -3.285986e+000  6.213325e+000
      vertex -2.050000e+001 -3.214544e+000  6.105507e+000
    endloop
  endfacet
  facet normal -9.999999e-001  0.000000e+000  -0.000000e+000
    outer loop
      vertex -2.050000e+001 -4.968605e+000  5.499013e+000
      vertex -2.050000e+001 -3.214544e+000  6.105507e+000
      vertex -2.050000e+001 -3.149874e+000  5.993496e+000
    endloop
  endfacet
  facet normal -1.000000e+000  0.000000e+000  -0.000000e+000
    outer loop
      vertex -2.050000e+001 -4.968605e+000  5.499013e+000
      vertex -2.050000e+001 -3.149874e+000  5.993496e+000
      vertex -2.050000e+001 -3.092223e+000  5.877717e+000
    endloop
  endfacet
  facet normal -1.000000e+000  0.000000e+000  -0.000000e+000
    outer loop
      vertex -2.050000e+001 -4.968605e+000  5.499013e+000
      vertex -2.050000e+001 -3.092223e+000  5.877717e+000
      vertex -2.050000e+001 -3.041808e+000  5.758607e+000
    endloop
  endfacet
  facet normal -1.000000e+000  0.000000e+000  -0.000000e+000
    outer loop
      vertex -2.050000e+001 -4.968605e+000  5.499013e+000
      vertex -2.050000e+001 -3.041808e+000  5.758607e+000
      vertex -2.050000e+001 -2.998822e+000  5.636621e+000
    endloop
  endfacet
  facet normal -1.000000e+000  0.000000e+000  -0.000000e+000
    outer loop
      vertex -2.050000e+001 -4.968605e+000  5.499013e+000
      vertex -2.050000e+001 -2.998822e+000  5.636621e+000
      vertex -2.050000e+001 -2.963426e+000  5.512219e+000
    endloop
  endfacet
  facet normal -1.000000e+000  0.000000e+000  -0.000000e+000
    outer loop
      vertex -2.050000e+001 -4.968605e+000  5.499013e+000
      vertex -2.050000e+001 -2.963426e+000  5.512219e+000
      vertex -2.050000e+001 -2.935756e+000  5.385874e+000
    endloop
  endfacet
  facet normal -1.000000e+000  0.000000e+000  0.000000e+000
    outer loop
      vertex -2.050000e+001 -7.064243e+000  5.385874e+000
      vertex -2.050000e+001 -5.031395e+000  5.499013e+000
      vertex -2.050000e+001 -5.093691e+000  5.491144e+000
    endloop
  endfacet
  facet normal -1.000000e+000  0.000000e+000  0.000000e+000
    outer loop
      vertex -2.050000e+001 -7.064243e+000  5.385874e+000
      vertex -2.050000e+001 -5.093691e+000  5.491144e+000
      vertex -2.050000e+001 -5.154509e+000  5.475528e+000
    endloop
  endfacet
  facet normal -1.000000e+000  0.000000e+000  0.000000e+000
    outer loop
      vertex -2.050000e+001 -7.064243e+000  5.385874e+000
      vertex -2.050000e+001 -5.154509e+000  5.475528e+000
      vertex -2.050000e+001 -5.212890e+000  5.452414e+000
    endloop
  endfacet
  facet normal -9.999999e-001  0.000000e+000  0.000000e+000
    outer loop
      vertex -2.050000e+001 -7.064243e+000  5.385874e+000
      vertex -2.050000e+001 -5.212890e+000  5.452414e+000
      vertex -2.050000e+001 -5.267913e+000  5.422164e+000
    endloop
  endfacet
  facet normal -1.000000e+000  0.000000e+000  0.000000e+000
    outer loop
      vertex -2.050000e+001 -7.064243e+000  5.385874e+000
      vertex -2.050000e+001 -5.267913e+000  5.422164e+000
      vertex -2.050000e+001 -5.318712e+000  5.385257e+000
    endloop
  endfacet
  facet normal -1.000000e+000  0.000000e+000  -0.000000e+000
    outer loop
      vertex -2.050000e+001 -7.084083e+000  5.258065e+000
      vertex -2.050000e+001 -7.064243e+000  5.385874e+000
      vertex -2.050000e+001 -5.318712e+000  5.385257e+000
    endloop
  endfacet
  facet normal -1.000000e+000  0.000000e+000  0.000000e+000
    outer loop
      vertex -2.050000e+001 -7.084083e+000  5.258065e+000
      vertex -2.050000e+001 -5.318712e+000  5.385257e+000
      vertex -2.050000e+001 -5.364484e+000  5.342274e+000
    endloop
  endfacet
  facet normal -1.000000e+000  0.000000e+000  0.000000e+000
    outer loop
      vertex -2.050000e+001 -7.084083e+000  5.258065e+000
      vertex -2.050000e+001 -5.364484e+000  5.342274e+000
      vertex -2.050000e+001 -5.404509e+000  5.293893e+000
    endloop
  endfacet
  facet normal -1.000000e+000  0.000000e+000  0.000000e+000
    outer loop
      vertex -2.050000e+001 -7.084083e+000  5.258065e+000
      vertex -2.050000e+001 -5.404509e+000  5.293893e+000
      vertex -2.050000e+001 -5.438153e+000  5.240877e+000
    endloop
  endfacet
  facet normal -9.999999e-001  -0.000000e+000  0.000000e+000
    outer loop
      vertex -2.050000e+001 -7.084083e+000  5.258065e+000
      vertex -2.050000e+001 -5.438153e+000  5.240877e+000
      vertex -2.050000e+001 -5.464888e+000  5.184062e+000
    endloop
  endfacet
  facet normal -9.999999e-001  -0.000000e+000  0.000000e+000
    outer loop
      vertex -2.050000e+001 -7.084083e+000  5.258065e+000
      vertex -2.050000e+001 -5.464888e+000  5.184062e+000
      vertex -2.050000e+001 -7.096017e+000  5.129278e+000
    endloop
  endfacet
  facet normal -9.999999e-001  0.000000e+000  0.000000e+000
    outer loop
      vertex -2.050000e+001 -7.096017e+000  4.870722e+000
      vertex -2.050000e+001 -7.100000e+000  5.000000e+000
      vertex -2.050000e+001 -5.500000e+000  5.000000e+000
    endloop
  endfacet
  facet normal -1.000000e+000  0.000000e+000  -0.000000e+000
    outer loop
      vertex -2.050000e+001 -7.096017e+000  4.870722e+000
      vertex -2.050000e+001 -5.500000e+000  5.000000e+000
      vertex -2.050000e+001 -5.496058e+000  4.937334e+000
    endloop
  endfacet
  facet normal -1.000000e+000  0.000000e+000  -0.000000e+000
    outer loop
      vertex -2.050000e+001 -7.096017e+000  4.870722e+000
      vertex -2.050000e+001 -5.496058e+000  4.937334e+000
      vertex -2.050000e+001 -5.484292e+000  4.875655e+000
    endloop
  endfacet
  facet normal -1.000000e+000  0.000000e+000  -0.000000e+000
    outer loop
      vertex -2.050000e+001 -7.096017e+000  4.870722e+000
      vertex -2.050000e+001 -5.484292e+000  4.875655e+000
      vertex -2.050000e+001 -5.464888e+000  4.815938e+000
    endloop
  endfacet
  facet normal -9.999999e-001  -0.000000e+000  0.000000e+000
    outer loop
      vertex -2.050000e+001 -7.096017e+000  4.870722e+000
      vertex -2.050000e+001 -5.464888e+000  4.815938e+000
      vertex -2.050000e+001 -7.084083e+000  4.741935e+000
    endloop
  endfacet
  facet normal -9.999999e-001  0.000000e+000  0.000000e+000
    outer loop
      vertex -2.050000e+001 -2.935756e+000  5.385874e+000
      vertex -2.050000e+001 -2.915917e+000  5.258065e+000
      vertex -2.050000e+001 -4.635516e+000  5.342274e+000
    endloop
  endfacet
  facet normal -1.000000e+000  0.000000e+000  0.000000e+000
    outer loop
      vertex -2.050000e+001 -2.935756e+000  5.385874e+000
      vertex -2.050000e+001 -4.635516e+000  5.342274e+000
      vertex -2.050000e+001 -4.681288e+000  5.385257e+000
    endloop
  endfacet
  facet normal -1.000000e+000  0.000000e+000  0.000000e+000
    outer loop
      vertex -2.050000e+001 -2.935756e+000  5.385874e+000
      vertex -2.050000e+001 -4.681288e+000  5.385257e+000
      vertex -2.050000e+001 -4.732087e+000  5.422164e+000
    endloop
  endfacet
  facet normal -1.000000e+000  0.000000e+000  0.000000e+000
    outer loop
      vertex -2.050000e+001 -2.935756e+000  5.385874e+000
      vertex -2.050000e+001 -4.732087e+000  5.422164e+000
      vertex -2.050000e+001 -4.787110e+000  5.452414e+000
    endloop
  endfacet
  facet normal -1.000000e+000  0.000000e+000  0.000000e+000
    outer loop
      vertex -2.050000e+001 -2.935756e+000  5.385874e+000
      vertex -2.050000e+001 -4.787110e+000  5.452414e+000
      vertex -2.050000e+001 -4.845491e+000  5.475528e+000
    endloop
  endfacet
  facet normal -9.999999e-001  0.000000e+000  0.000000e+000
    outer loop
      vertex -2.050000e+001 -2.935756e+000  5.385874e+000
      vertex -2.050000e+001 -4.845491e+000  5.475528e+000
      vertex -2.050000e+001 -4.906309e+000  5.491144e+000
    endloop
  endfacet
  facet normal -1.000000e+000  0.000000e+000  0.000000e+000
    outer loop
      vertex -2.050000e+001 -2.935756e+000  5.385874e+000
      vertex -2.050000e+001 -4.906309e+000  5.491144e+000
      vertex -2.050000e+001 -4.968605e+000  5.499013e+000
    endloop
  endfacet
  facet normal -1.000000e+000  0.000000e+000  0.000000e+000
    outer loop
      vertex -2.050000e+001 -2.963426e+000  4.487781e+000
      vertex -2.050000e+001 -4.968605e+000  4.500987e+000
      vertex -2.050000e+001 -4.906309e+000  4.508856e+000
    endloop
  endfacet
  facet normal -1.000000e+000  0.000000e+000  0.000000e+000
    outer loop
      vertex -2.050000e+001 -2.963426e+000  4.487781e+000
      vertex -2.050000e+001 -4.906309e+000  4.508856e+000
      vertex -2.050000e+001 -4.845491e+000  4.524472e+000
    endloop
  endfacet
  facet normal -9.999999e-001  0.000000e+000  0.000000e+000
    outer loop
      vertex -2.050000e+001 -2.963426e+000  4.487781e+000
      vertex -2.050000e+001 -4.845491e+000  4.524472e+000
      vertex -2.050000e+001 -4.787110e+000  4.547586e+000
    endloop
  endfacet
  facet normal -1.000000e+000  0.000000e+000  0.000000e+000
    outer loop
      vertex -2.050000e+001 -2.963426e+000  4.487781e+000
      vertex -2.050000e+001 -4.787110e+000  4.547586e+000
      vertex -2.050000e+001 -4.732087e+000  4.577836e+000
    endloop
  endfacet
  facet normal -9.999999e-001  0.000000e+000  0.000000e+000
    outer loop
      vertex -2.050000e+001 -2.963426e+000  4.487781e+000
      vertex -2.050000e+001 -4.732087e+000  4.577836e+000
      vertex -2.050000e+001 -4.681288e+000  4.614743e+000
    endloop
  endfacet
  facet normal -1.000000e+000  0.000000e+000  0.000000e+000
    outer loop
      vertex -2.050000e+001 -2.963426e+000  4.487781e+000
      vertex -2.050000e+001 -4.681288e+000  4.614743e+000
      vertex -2.050000e+001 -2.935756e+000  4.614126e+000
    endloop
  endfacet
  facet normal -1.000000e+000  0.000000e+000  0.000000e+000
    outer loop
      vertex -2.050000e+001 -5.464888e+000  5.184062e+000
      vertex -2.050000e+001 -5.484292e+000  5.124345e+000
      vertex -2.050000e+001 -7.096017e+000  5.129278e+000
    endloop
  endfacet
  facet normal -1.000000e+000  0.000000e+000  0.000000e+000
    outer loop
      vertex -2.050000e+001 -7.096017e+000  5.129278e+000
      vertex -2.050000e+001 -5.484292e+000  5.124345e+000
      vertex -2.050000e+001 -5.496058e+000  5.062666e+000
    endloop
  endfacet
  facet normal -1.000000e+000  -0.000000e+000  0.000000e+000
    outer loop
      vertex -2.050000e+001 -7.096017e+000  5.129278e+000
      vertex -2.050000e+001 -5.496058e+000  5.062666e+000
      vertex -2.050000e+001 -7.100000e+000  5.000000e+000
    endloop
  endfacet
  facet normal -9.999999e-001  -0.000000e+000  0.000000e+000
    outer loop
      vertex -2.050000e+001 -5.464888e+000  4.815938e+000
      vertex -2.050000e+001 -5.438153e+000  4.759123e+000
      vertex -2.050000e+001 -7.084083e+000  4.741935e+000
    endloop
  endfacet
  facet normal -1.000000e+000  0.000000e+000  0.000000e+000
    outer loop
      vertex -2.050000e+001 -7.084083e+000  4.741935e+000
      vertex -2.050000e+001 -5.438153e+000  4.759123e+000
      vertex -2.050000e+001 -5.404509e+000  4.706107e+000
    endloop
  endfacet
  facet normal -9.999999e-001  -0.000000e+000  0.000000e+000
    outer loop
      vertex -2.050000e+001 -7.084083e+000  4.741935e+000
      vertex -2.050000e+001 -5.404509e+000  4.706107e+000
      vertex -2.050000e+001 -7.064243e+000  4.614126e+000
    endloop
  endfacet
  facet normal -1.000000e+000  -0.000000e+000  0.000000e+000
    outer loop
      vertex -2.050000e+001 -4.595491e+000  5.293893e+000
      vertex -2.050000e+001 -2.915917e+000  5.258065e+000
      vertex -2.050000e+001 -4.561847e+000  5.240877e+000
    endloop
  endfacet
  facet normal -1.000000e+000  0.000000e+000  0.000000e+000
    outer loop
      vertex -2.050000e+001 -4.561847e+000  5.240877e+000
      vertex -2.050000e+001 -2.915917e+000  5.258065e+000
      vertex -2.050000e+001 -2.903983e+000  5.129278e+000
    endloop
  endfacet
  facet normal -1.000000e+000  0.000000e+000  0.000000e+000
    outer loop
      vertex -2.050000e+001 -4.561847e+000  5.240877e+000
      vertex -2.050000e+001 -2.903983e+000  5.129278e+000
      vertex -2.050000e+001 -4.535112e+000  5.184062e+000
    endloop
  endfacet
  facet normal -9.999999e-001  0.000000e+000  0.000000e+000
    outer loop
      vertex -2.050000e+001 -4.500000e+000  5.000000e+000
      vertex -2.050000e+001 -4.503942e+000  5.062666e+000
      vertex -2.050000e+001 -2.900000e+000  5.000000e+000
    endloop
  endfacet
  facet normal -9.999999e-001  0.000000e+000  0.000000e+000
    outer loop
      vertex -2.050000e+001 -2.900000e+000  5.000000e+000
      vertex -2.050000e+001 -4.503942e+000  5.062666e+000
      vertex -2.050000e+001 -4.515708e+000  5.124345e+000
    endloop
  endfacet
  facet normal -1.000000e+000  0.000000e+000  0.000000e+000
    outer loop
      vertex -2.050000e+001 -2.900000e+000  5.000000e+000
      vertex -2.050000e+001 -4.515708e+000  5.124345e+000
      vertex -2.050000e+001 -2.903983e+000  5.129278e+000
    endloop
  endfacet
  facet normal -1.000000e+000  0.000000e+000  -0.000000e+000
    outer loop
      vertex -2.050000e+001 -4.515708e+000  4.875655e+000
      vertex -2.050000e+001 -4.503942e+000  4.937334e+000
      vertex -2.050000e+001 -2.903983e+000  4.870722e+000
    endloop
  endfacet
  facet normal -1.000000e+000  0.000000e+000  0.000000e+000
    outer loop
      vertex -2.050000e+001 -2.903983e+000  4.870722e+000
      vertex -2.050000e+001 -4.503942e+000  4.937334e+000
      vertex -2.050000e+001 -4.500000e+000  5.000000e+000
    endloop
  endfacet
  facet normal -9.999999e-001  0.000000e+000  0.000000e+000
    outer loop
      vertex -2.050000e+001 -2.903983e+000  4.870722e+000
      vertex -2.050000e+001 -4.500000e+000  5.000000e+000
      vertex -2.050000e+001 -2.900000e+000  5.000000e+000
    endloop
  endfacet
  facet normal -9.999999e-001  0.000000e+000  -0.000000e+000
    outer loop
      vertex -2.050000e+001 -4.561847e+000  4.759123e+000
      vertex -2.050000e+001 -4.535112e+000  4.815938e+000
      vertex -2.050000e+001 -2.915917e+000  4.741935e+000
    endloop
  endfacet
  facet normal -1.000000e+000  0.000000e+000  0.000000e+000
    outer loop
      vertex -2.050000e+001 -2.915917e+000  4.741935e+000
      vertex -2.050000e+001 -4.535112e+000  4.815938e+000
      vertex -2.050000e+001 -4.515708e+000  4.875655e+000
    endloop
  endfacet
  facet normal -1.000000e+000  0.000000e+000  0.000000e+000
    outer loop
      vertex -2.050000e+001 -2.915917e+000  4.741935e+000
      vertex -2.050000e+001 -4.515708e+000  4.875655e+000
      vertex -2.050000e+001 -2.903983e+000  4.870722e+000
    endloop
  endfacet
  facet normal -1.000000e+000  0.000000e+000  -0.000000e+000
    outer loop
      vertex -2.050000e+001 -4.635516e+000  4.657726e+000
      vertex -2.050000e+001 -4.595491e+000  4.706107e+000
      vertex -2.050000e+001 -2.935756e+000  4.614126e+000
    endloop
  endfacet
  facet normal -9.999999e-001  0.000000e+000  0.000000e+000
    outer loop
      vertex -2.050000e+001 -2.935756e+000  4.614126e+000
      vertex -2.050000e+001 -4.595491e+000  4.706107e+000
      vertex -2.050000e+001 -4.561847e+000  4.759123e+000
    endloop
  endfacet
  facet normal -9.999999e-001  0.000000e+000  0.000000e+000
    outer loop
      vertex -2.050000e+001 -2.935756e+000  4.614126e+000
      vertex -2.050000e+001 -4.561847e+000  4.759123e+000
      vertex -2.050000e+001 -2.915917e+000  4.741935e+000
    endloop
  endfacet
  facet normal  2.036965e-001  9.777513e-001 -5.010072e-002
    outer loop
      vertex -1.930000e+001 -5.749998e+000  5.000000e+000
      vertex -2.050000e+001 -5.500000e+000  5.000000e+000
      vertex -1.930000e+001 -5.746068e+000  5.076698e+000
    endloop
  endfacet
  facet normal  2.042655e-001  9.769840e-001 -6.146406e-002
    outer loop
      vertex -1.930000e+001 -5.746068e+000  5.076698e+000
      vertex -2.050000e+001 -5.500000e+000  5.000000e+000
      vertex -2.050000e+001 -5.496058e+000  5.062666e+000
    endloop
  endfacet
  facet normal  2.033381e-001  9.675713e-001 -1.498642e-001
    outer loop
      vertex -1.930000e+001 -5.746068e+000  5.076698e+000
      vertex -2.050000e+001 -5.496058e+000  5.062666e+000
      vertex -1.930000e+001 -5.734313e+000  5.152592e+000
    endloop
  endfacet
  facet normal  2.035669e-001 -9.771292e-001 -6.147359e-002
    outer loop
      vertex -2.050000e+001 -4.500000e+000  5.000000e+000
      vertex -1.930000e+001 -4.250002e+000  5.000000e+000
      vertex -2.050000e+001 -4.503942e+000  5.062666e+000
    endloop
  endfacet
  facet normal  2.043932e-001 -9.777110e-001 -4.800780e-002
    outer loop
      vertex -2.050000e+001 -4.503942e+000  5.062666e+000
      vertex -1.930000e+001 -4.250002e+000  5.000000e+000
      vertex -1.930000e+001 -4.253612e+000  5.073513e+000
    endloop
  endfacet
  facet normal  2.023342e-001 -9.619697e-001 -1.835081e-001
    outer loop
      vertex -2.050000e+001 -4.503942e+000  5.062666e+000
      vertex -1.930000e+001 -4.253612e+000  5.073513e+000
      vertex -2.050000e+001 -4.515708e+000  5.124345e+000
    endloop
  endfacet
  facet normal  2.053622e-001 -9.680936e-001 -1.436007e-001
    outer loop
      vertex -2.050000e+001 -4.515708e+000  5.124345e+000
      vertex -1.930000e+001 -4.253612e+000  5.073513e+000
      vertex -1.930000e+001 -4.264411e+000  5.146318e+000
    endloop
  endfacet
  facet normal  2.006575e-001 -9.317133e-001 -3.027323e-001
    outer loop
      vertex -2.050000e+001 -4.515708e+000  5.124345e+000
      vertex -1.930000e+001 -4.264411e+000  5.146318e+000
      vertex -2.050000e+001 -4.535112e+000  5.184062e+000
    endloop
  endfacet
  facet normal  2.066235e-001 -9.490981e-001 -2.377387e-001
    outer loop
      vertex -2.050000e+001 -4.535112e+000  5.184062e+000
      vertex -1.930000e+001 -4.264411e+000  5.146318e+000
      vertex -1.930000e+001 -4.282295e+000  5.217713e+000
    endloop
  endfacet
  facet normal  2.034655e-001 -9.218494e-001 -3.298413e-001
    outer loop
      vertex -2.050000e+001 -4.535112e+000  5.184062e+000
      vertex -1.930000e+001 -4.282295e+000  5.217713e+000
      vertex -1.930000e+001 -4.307090e+000  5.287013e+000
    endloop
  endfacet
  facet normal  2.065042e-001  9.465317e-001 -2.478584e-001
    outer loop
      vertex -1.930000e+001 -5.734313e+000  5.152592e+000
      vertex -2.050000e+001 -5.496058e+000  5.062666e+000
      vertex -1.930000e+001 -5.714859e+000  5.226886e+000
    endloop
  endfacet
  facet normal  2.005864e-001  9.623227e-001 -1.835758e-001
    outer loop
      vertex -1.930000e+001 -5.714859e+000  5.226886e+000
      vertex -2.050000e+001 -5.496058e+000  5.062666e+000
      vertex -2.050000e+001 -5.484292e+000  5.124345e+000
    endloop
  endfacet
  facet normal  2.047117e-001  9.309152e-001 -3.024729e-001
    outer loop
      vertex -1.930000e+001 -5.714859e+000  5.226886e+000
      vertex -2.050000e+001 -5.484292e+000  5.124345e+000
      vertex -2.050000e+001 -5.464888e+000  5.184062e+000
    endloop
  endfacet
  facet normal  2.045279e-001  7.542239e-001 -6.239508e-001
    outer loop
      vertex -2.050000e+001 -5.364484e+000  5.342274e+000
      vertex -1.930000e+001 -5.565285e+000  5.492903e+000
      vertex -2.050000e+001 -5.404509e+000  5.293893e+000
    endloop
  endfacet
  facet normal  2.034607e-001  7.699221e-001 -6.048336e-001
    outer loop
      vertex -2.050000e+001 -5.404509e+000  5.293893e+000
      vertex -1.930000e+001 -5.565285e+000  5.492903e+000
      vertex -1.930000e+001 -5.612728e+000  5.432510e+000
    endloop
  endfacet
  facet normal  2.040168e-001  8.265725e-001 -5.245522e-001
    outer loop
      vertex -2.050000e+001 -5.404509e+000  5.293893e+000
      vertex -1.930000e+001 -5.612728e+000  5.432510e+000
      vertex -2.050000e+001 -5.438153e+000  5.240877e+000
    endloop
  endfacet
  facet normal  2.039071e-001  8.276643e-001 -5.228708e-001
    outer loop
      vertex -2.050000e+001 -5.438153e+000  5.240877e+000
      vertex -1.930000e+001 -5.612728e+000  5.432510e+000
      vertex -1.930000e+001 -5.653745e+000  5.367583e+000
    endloop
  endfacet
  facet normal  2.031895e-001  8.859513e-001 -4.168985e-001
    outer loop
      vertex -2.050000e+001 -5.438153e+000  5.240877e+000
      vertex -1.930000e+001 -5.653745e+000  5.367583e+000
      vertex -2.050000e+001 -5.464888e+000  5.184062e+000
    endloop
  endfacet
  facet normal  2.045637e-001  8.766695e-001 -4.354357e-001
    outer loop
      vertex -2.050000e+001 -5.464888e+000  5.184062e+000
      vertex -1.930000e+001 -5.653745e+000  5.367583e+000
      vertex -1.930000e+001 -5.687909e+000  5.298801e+000
    endloop
  endfacet
  facet normal  2.032515e-001  9.168615e-001 -3.435898e-001
    outer loop
      vertex -2.050000e+001 -5.464888e+000  5.184062e+000
      vertex -1.930000e+001 -5.687909e+000  5.298801e+000
      vertex -1.930000e+001 -5.714859e+000  5.226886e+000
    endloop
  endfacet
  facet normal  2.037144e-001  4.716523e-001 -8.579304e-001
    outer loop
      vertex -2.050000e+001 -5.212890e+000  5.452414e+000
      vertex -1.930000e+001 -5.322113e+000  5.677306e+000
      vertex -2.050000e+001 -5.267913e+000  5.422164e+000
    endloop
  endfacet
  facet normal  2.041520e-001  4.651484e-001 -8.613703e-001
    outer loop
      vertex -2.050000e+001 -5.267913e+000  5.422164e+000
      vertex -1.930000e+001 -5.322113e+000  5.677306e+000
      vertex -1.930000e+001 -5.389688e+000  5.640815e+000
    endloop
  endfacet
  facet normal  2.027571e-001  5.755763e-001 -7.922130e-001
    outer loop
      vertex -2.050000e+001 -5.267913e+000  5.422164e+000
      vertex -1.930000e+001 -5.389688e+000  5.640815e+000
      vertex -2.050000e+001 -5.318712e+000  5.385257e+000
    endloop
  endfacet
  facet normal  2.048948e-001  5.507126e-001 -8.091562e-001
    outer loop
      vertex -2.050000e+001 -5.318712e+000  5.385257e+000
      vertex -1.930000e+001 -5.389688e+000  5.640815e+000
      vertex -1.930000e+001 -5.453177e+000  5.597604e+000
    endloop
  endfacet
  facet normal  2.014834e-001  6.705065e-001 -7.140207e-001
    outer loop
      vertex -2.050000e+001 -5.318712e+000  5.385257e+000
      vertex -1.930000e+001 -5.453177e+000  5.597604e+000
      vertex -2.050000e+001 -5.364484e+000  5.342274e+000
    endloop
  endfacet
  facet normal  2.058468e-001  6.304429e-001 -7.484443e-001
    outer loop
      vertex -2.050000e+001 -5.364484e+000  5.342274e+000
      vertex -1.930000e+001 -5.453177e+000  5.597604e+000
      vertex -1.930000e+001 -5.511915e+000  5.548127e+000
    endloop
  endfacet
  facet normal  2.032250e-001  7.040713e-001 -6.804287e-001
    outer loop
      vertex -2.050000e+001 -5.364484e+000  5.342274e+000
      vertex -1.930000e+001 -5.511915e+000  5.548127e+000
      vertex -1.930000e+001 -5.565285e+000  5.492903e+000
    endloop
  endfacet
  facet normal  2.022706e-001  1.227422e-001 -9.716075e-001
    outer loop
      vertex -2.050000e+001 -5.031395e+000  5.499013e+000
      vertex -1.930000e+001 -5.025606e+000  5.749563e+000
      vertex -2.050000e+001 -5.093691e+000  5.491144e+000
    endloop
  endfacet
  facet normal  2.052613e-001  8.345079e-002 -9.751430e-001
    outer loop
      vertex -2.050000e+001 -5.093691e+000  5.491144e+000
      vertex -1.930000e+001 -5.025606e+000  5.749563e+000
      vertex -1.930000e+001 -5.102125e+000  5.743014e+000
    endloop
  endfacet
  facet normal  2.008666e-001  2.436231e-001 -9.488416e-001
    outer loop
      vertex -2.050000e+001 -5.093691e+000  5.491144e+000
      vertex -1.930000e+001 -5.102125e+000  5.743014e+000
      vertex -2.050000e+001 -5.154509e+000  5.475528e+000
    endloop
  endfacet
  facet normal  2.062995e-001  1.826928e-001 -9.612824e-001
    outer loop
      vertex -2.050000e+001 -5.154509e+000  5.475528e+000
      vertex -1.930000e+001 -5.102125e+000  5.743014e+000
      vertex -1.930000e+001 -5.177573e+000  5.728675e+000
    endloop
  endfacet
  facet normal  1.991468e-001  3.607507e-001 -9.111528e-001
    outer loop
      vertex -2.050000e+001 -5.154509e+000  5.475528e+000
      vertex -1.930000e+001 -5.177573e+000  5.728675e+000
      vertex -2.050000e+001 -5.212890e+000  5.452414e+000
    endloop
  endfacet
  facet normal  2.075453e-001  2.799676e-001 -9.373063e-001
    outer loop
      vertex -2.050000e+001 -5.212890e+000  5.452414e+000
      vertex -1.930000e+001 -5.177573e+000  5.728675e+000
      vertex -1.930000e+001 -5.251160e+000  5.706696e+000
    endloop
  endfacet
  facet normal  2.036190e-001  3.746634e-001 -9.045257e-001
    outer loop
      vertex -2.050000e+001 -5.212890e+000  5.452414e+000
      vertex -1.930000e+001 -5.251160e+000  5.706696e+000
      vertex -1.930000e+001 -5.322113e+000  5.677306e+000
    endloop
  endfacet
  facet normal  2.044323e-001 -1.671393e-002 -9.787380e-001
    outer loop
      vertex -1.930000e+001 -5.025606e+000  5.749563e+000
      vertex -2.050000e+001 -5.031395e+000  5.499013e+000
      vertex -1.930000e+001 -4.948818e+000  5.748251e+000
    endloop
  endfacet
  facet normal  2.033582e-001  0.000000e+000 -9.791044e-001
    outer loop
      vertex -1.930000e+001 -4.948818e+000  5.748251e+000
      vertex -2.050000e+001 -5.031395e+000  5.499013e+000
      vertex -2.050000e+001 -4.968605e+000  5.499013e+000
    endloop
  endfacet
  facet normal  2.038128e-001 -1.167268e-001 -9.720263e-001
    outer loop
      vertex -1.930000e+001 -4.948818e+000  5.748251e+000
      vertex -2.050000e+001 -4.968605e+000  5.499013e+000
      vertex -1.930000e+001 -4.872567e+000  5.739095e+000
    endloop
  endfacet
  facet normal  2.041299e-001 -1.226938e-001 -9.712246e-001
    outer loop
      vertex -1.930000e+001 -4.872567e+000  5.739095e+000
      vertex -2.050000e+001 -4.968605e+000  5.499013e+000
      vertex -2.050000e+001 -4.906309e+000  5.491144e+000
    endloop
  endfacet
  facet normal  2.034038e-001 -2.155407e-001 -9.550754e-001
    outer loop
      vertex -1.930000e+001 -4.872567e+000  5.739095e+000
      vertex -2.050000e+001 -4.906309e+000  5.491144e+000
      vertex -1.930000e+001 -4.797652e+000  5.722188e+000
    endloop
  endfacet
  facet normal  2.029489e-001 -4.717290e-001 -8.580697e-001
    outer loop
      vertex -2.050000e+001 -4.732087e+000  5.422164e+000
      vertex -1.930000e+001 -4.588661e+000  5.627137e+000
      vertex -2.050000e+001 -4.787110e+000  5.452414e+000
    endloop
  endfacet
  facet normal  2.047485e-001 -4.942253e-001 -8.448783e-001
    outer loop
      vertex -2.050000e+001 -4.787110e+000  5.452414e+000
      vertex -1.930000e+001 -4.588661e+000  5.627137e+000
      vertex -1.930000e+001 -4.654951e+000  5.665914e+000
    endloop
  endfacet
  facet normal  2.017311e-001 -3.605559e-001 -9.106613e-001
    outer loop
      vertex -2.050000e+001 -4.787110e+000  5.452414e+000
      vertex -1.930000e+001 -4.654951e+000  5.665914e+000
      vertex -2.050000e+001 -4.845491e+000  5.475528e+000
    endloop
  endfacet
  facet normal  2.056635e-001 -4.051484e-001 -8.908184e-001
    outer loop
      vertex -2.050000e+001 -4.845491e+000  5.475528e+000
      vertex -1.930000e+001 -4.654951e+000  5.665914e+000
      vertex -1.930000e+001 -4.724859e+000  5.697709e+000
    endloop
  endfacet
  facet normal  2.001969e-001 -2.436572e-001 -9.489744e-001
    outer loop
      vertex -2.050000e+001 -4.845491e+000  5.475528e+000
      vertex -1.930000e+001 -4.724859e+000  5.697709e+000
      vertex -2.050000e+001 -4.906309e+000  5.491144e+000
    endloop
  endfacet
  facet normal  2.067875e-001 -3.118574e-001 -9.273531e-001
    outer loop
      vertex -2.050000e+001 -4.906309e+000  5.491144e+000
      vertex -1.930000e+001 -4.724859e+000  5.697709e+000
      vertex -1.930000e+001 -4.797652e+000  5.722188e+000
    endloop
  endfacet
  facet normal  2.040426e-001 -5.781208e-001 -7.900271e-001
    outer loop
      vertex -1.930000e+001 -4.588661e+000  5.627137e+000
      vertex -2.050000e+001 -4.732087e+000  5.422164e+000
      vertex -1.930000e+001 -4.526684e+000  5.581783e+000
    endloop
  endfacet
  facet normal  2.038506e-001 -5.754428e-001 -7.920295e-001
    outer loop
      vertex -1.930000e+001 -4.526684e+000  5.581783e+000
      vertex -2.050000e+001 -4.732087e+000  5.422164e+000
      vertex -2.050000e+001 -4.681288e+000  5.385257e+000
    endloop
  endfacet
  facet normal  2.035469e-001 -6.559492e-001 -7.268421e-001
    outer loop
      vertex -1.930000e+001 -4.526684e+000  5.581783e+000
      vertex -2.050000e+001 -4.681288e+000  5.385257e+000
      vertex -1.930000e+001 -4.469670e+000  5.530330e+000
    endloop
  endfacet
  facet normal  2.072536e-001 -7.248663e-001 -6.569738e-001
    outer loop
      vertex -1.930000e+001 -4.469670e+000  5.530330e+000
      vertex -2.050000e+001 -4.681288e+000  5.385257e+000
      vertex -1.930000e+001 -4.420242e+000  5.475795e+000
    endloop
  endfacet
  facet normal  1.998026e-001 -6.707422e-001 -7.142716e-001
    outer loop
      vertex -1.930000e+001 -4.420242e+000  5.475795e+000
      vertex -2.050000e+001 -4.681288e+000  5.385257e+000
      vertex -2.050000e+001 -4.635516e+000  5.342274e+000
    endloop
  endfacet
  facet normal  2.058666e-001 -7.860009e-001 -5.829422e-001
    outer loop
      vertex -1.930000e+001 -4.420242e+000  5.475795e+000
      vertex -2.050000e+001 -4.635516e+000  5.342274e+000
      vertex -1.930000e+001 -4.376398e+000  5.416677e+000
    endloop
  endfacet
  facet normal  2.016697e-001 -7.546806e-001 -6.243289e-001
    outer loop
      vertex -1.930000e+001 -4.376398e+000  5.416677e+000
      vertex -2.050000e+001 -4.635516e+000  5.342274e+000
      vertex -2.050000e+001 -4.595491e+000  5.293893e+000
    endloop
  endfacet
  facet normal  2.047725e-001 -8.395538e-001 -5.032074e-001
    outer loop
      vertex -1.930000e+001 -4.376398e+000  5.416677e+000
      vertex -2.050000e+001 -4.595491e+000  5.293893e+000
      vertex -1.930000e+001 -4.338559e+000  5.353548e+000
    endloop
  endfacet
  facet normal  2.030939e-001 -8.267344e-001 -5.246553e-001
    outer loop
      vertex -1.930000e+001 -4.338559e+000  5.353548e+000
      vertex -2.050000e+001 -4.595491e+000  5.293893e+000
      vertex -2.050000e+001 -4.561847e+000  5.240877e+000
    endloop
  endfacet
  facet normal  2.039718e-001 -8.849837e-001 -4.185683e-001
    outer loop
      vertex -1.930000e+001 -4.338559e+000  5.353548e+000
      vertex -2.050000e+001 -4.561847e+000  5.240877e+000
      vertex -1.930000e+001 -4.307090e+000  5.287013e+000
    endloop
  endfacet
  facet normal  2.040747e-001 -8.857847e-001 -4.168201e-001
    outer loop
      vertex -1.930000e+001 -4.307090e+000  5.287013e+000
      vertex -2.050000e+001 -4.561847e+000  5.240877e+000
      vertex -2.050000e+001 -4.535112e+000  5.184062e+000
    endloop
  endfacet
  facet normal  2.036965e-001 -9.777513e-001  5.010072e-002
    outer loop
      vertex -1.930000e+001 -4.250002e+000  5.000000e+000
      vertex -2.050000e+001 -4.500000e+000  5.000000e+000
      vertex -1.930000e+001 -4.253932e+000  4.923302e+000
    endloop
  endfacet
  facet normal  2.042655e-001 -9.769840e-001  6.146406e-002
    outer loop
      vertex -1.930000e+001 -4.253932e+000  4.923302e+000
      vertex -2.050000e+001 -4.500000e+000  5.000000e+000
      vertex -2.050000e+001 -4.503942e+000  4.937334e+000
    endloop
  endfacet
  facet normal  2.033381e-001 -9.675713e-001  1.498642e-001
    outer loop
      vertex -1.930000e+001 -4.253932e+000  4.923302e+000
      vertex -2.050000e+001 -4.503942e+000  4.937334e+000
      vertex -1.930000e+001 -4.265687e+000  4.847408e+000
    endloop
  endfacet
  facet normal  2.035669e-001  9.771292e-001  6.147359e-002
    outer loop
      vertex -2.050000e+001 -5.500000e+000  5.000000e+000
      vertex -1.930000e+001 -5.749998e+000  5.000000e+000
      vertex -2.050000e+001 -5.496058e+000  4.937334e+000
    endloop
  endfacet
  facet normal  2.043932e-001  9.777110e-001  4.800780e-002
    outer loop
      vertex -2.050000e+001 -5.496058e+000  4.937334e+000
      vertex -1.930000e+001 -5.749998e+000  5.000000e+000
      vertex -1.930000e+001 -5.746388e+000  4.926487e+000
    endloop
  endfacet
  facet normal  2.023342e-001  9.619697e-001  1.835081e-001
    outer loop
      vertex -2.050000e+001 -5.496058e+000  4.937334e+000
      vertex -1.930000e+001 -5.746388e+000  4.926487e+000
      vertex -2.050000e+001 -5.484292e+000  4.875655e+000
    endloop
  endfacet
  facet normal  2.053622e-001  9.680936e-001  1.436007e-001
    outer loop
      vertex -2.050000e+001 -5.484292e+000  4.875655e+000
      vertex -1.930000e+001 -5.746388e+000  4.926487e+000
      vertex -1.930000e+001 -5.735589e+000  4.853682e+000
    endloop
  endfacet
  facet normal  2.006575e-001  9.317133e-001  3.027323e-001
    outer loop
      vertex -2.050000e+001 -5.484292e+000  4.875655e+000
      vertex -1.930000e+001 -5.735589e+000  4.853682e+000
      vertex -2.050000e+001 -5.464888e+000  4.815938e+000
    endloop
  endfacet
  facet normal  2.066235e-001  9.490981e-001  2.377387e-001
    outer loop
      vertex -2.050000e+001 -5.464888e+000  4.815938e+000
      vertex -1.930000e+001 -5.735589e+000  4.853682e+000
      vertex -1.930000e+001 -5.717705e+000  4.782287e+000
    endloop
  endfacet
  facet normal  2.034655e-001  9.218494e-001  3.298413e-001
    outer loop
      vertex -2.050000e+001 -5.464888e+000  4.815938e+000
      vertex -1.930000e+001 -5.717705e+000  4.782287e+000
      vertex -1.930000e+001 -5.692910e+000  4.712987e+000
    endloop
  endfacet
  facet normal  2.065042e-001 -9.465317e-001  2.478584e-001
    outer loop
      vertex -1.930000e+001 -4.265687e+000  4.847408e+000
      vertex -2.050000e+001 -4.503942e+000  4.937334e+000
      vertex -1.930000e+001 -4.285141e+000  4.773114e+000
    endloop
  endfacet
  facet normal  2.005864e-001 -9.623227e-001  1.835758e-001
    outer loop
      vertex -1.930000e+001 -4.285141e+000  4.773114e+000
      vertex -2.050000e+001 -4.503942e+000  4.937334e+000
      vertex -2.050000e+001 -4.515708e+000  4.875655e+000
    endloop
  endfacet
  facet normal  2.047117e-001 -9.309152e-001  3.024729e-001
    outer loop
      vertex -1.930000e+001 -4.285141e+000  4.773114e+000
      vertex -2.050000e+001 -4.515708e+000  4.875655e+000
      vertex -2.050000e+001 -4.535112e+000  4.815938e+000
    endloop
  endfacet
  facet normal  2.045279e-001 -7.542239e-001  6.239508e-001
    outer loop
      vertex -2.050000e+001 -4.635516e+000  4.657726e+000
      vertex -1.930000e+001 -4.434715e+000  4.507097e+000
      vertex -2.050000e+001 -4.595491e+000  4.706107e+000
    endloop
  endfacet
  facet normal  2.034607e-001 -7.699221e-001  6.048336e-001
    outer loop
      vertex -2.050000e+001 -4.595491e+000  4.706107e+000
      vertex -1.930000e+001 -4.434715e+000  4.507097e+000
      vertex -1.930000e+001 -4.387272e+000  4.567490e+000
    endloop
  endfacet
  facet normal  2.040168e-001 -8.265725e-001  5.245522e-001
    outer loop
      vertex -2.050000e+001 -4.595491e+000  4.706107e+000
      vertex -1.930000e+001 -4.387272e+000  4.567490e+000
      vertex -2.050000e+001 -4.561847e+000  4.759123e+000
    endloop
  endfacet
  facet normal  2.039071e-001 -8.276643e-001  5.228708e-001
    outer loop
      vertex -2.050000e+001 -4.561847e+000  4.759123e+000
      vertex -1.930000e+001 -4.387272e+000  4.567490e+000
      vertex -1.930000e+001 -4.346255e+000  4.632417e+000
    endloop
  endfacet
  facet normal  2.031895e-001 -8.859513e-001  4.168985e-001
    outer loop
      vertex -2.050000e+001 -4.561847e+000  4.759123e+000
      vertex -1.930000e+001 -4.346255e+000  4.632417e+000
      vertex -2.050000e+001 -4.535112e+000  4.815938e+000
    endloop
  endfacet
  facet normal  2.045637e-001 -8.766695e-001  4.354357e-001
    outer loop
      vertex -2.050000e+001 -4.535112e+000  4.815938e+000
      vertex -1.930000e+001 -4.346255e+000  4.632417e+000
      vertex -1.930000e+001 -4.312091e+000  4.701199e+000
    endloop
  endfacet
  facet normal  2.032515e-001 -9.168615e-001  3.435898e-001
    outer loop
      vertex -2.050000e+001 -4.535112e+000  4.815938e+000
      vertex -1.930000e+001 -4.312091e+000  4.701199e+000
      vertex -1.930000e+001 -4.285141e+000  4.773114e+000
    endloop
  endfacet
  facet normal  2.037144e-001 -4.716523e-001  8.579304e-001
    outer loop
      vertex -2.050000e+001 -4.787110e+000  4.547586e+000
      vertex -1.930000e+001 -4.677887e+000  4.322694e+000
      vertex -2.050000e+001 -4.732087e+000  4.577836e+000
    endloop
  endfacet
  facet normal  2.041520e-001 -4.651484e-001  8.613703e-001
    outer loop
      vertex -2.050000e+001 -4.732087e+000  4.577836e+000
      vertex -1.930000e+001 -4.677887e+000  4.322694e+000
      vertex -1.930000e+001 -4.610312e+000  4.359185e+000
    endloop
  endfacet
  facet normal  2.027571e-001 -5.755763e-001  7.922130e-001
    outer loop
      vertex -2.050000e+001 -4.732087e+000  4.577836e+000
      vertex -1.930000e+001 -4.610312e+000  4.359185e+000
      vertex -2.050000e+001 -4.681288e+000  4.614743e+000
    endloop
  endfacet
  facet normal  2.048948e-001 -5.507126e-001  8.091562e-001
    outer loop
      vertex -2.050000e+001 -4.681288e+000  4.614743e+000
      vertex -1.930000e+001 -4.610312e+000  4.359185e+000
      vertex -1.930000e+001 -4.546823e+000  4.402396e+000
    endloop
  endfacet
  facet normal  2.014834e-001 -6.705065e-001  7.140207e-001
    outer loop
      vertex -2.050000e+001 -4.681288e+000  4.614743e+000
      vertex -1.930000e+001 -4.546823e+000  4.402396e+000
      vertex -2.050000e+001 -4.635516e+000  4.657726e+000
    endloop
  endfacet
  facet normal  2.058468e-001 -6.304429e-001  7.484443e-001
    outer loop
      vertex -2.050000e+001 -4.635516e+000  4.657726e+000
      vertex -1.930000e+001 -4.546823e+000  4.402396e+000
      vertex -1.930000e+001 -4.488085e+000  4.451873e+000
    endloop
  endfacet
  facet normal  2.032250e-001 -7.040713e-001  6.804287e-001
    outer loop
      vertex -2.050000e+001 -4.635516e+000  4.657726e+000
      vertex -1.930000e+001 -4.488085e+000  4.451873e+000
      vertex -1.930000e+001 -4.434715e+000  4.507097e+000
    endloop
  endfacet
  facet normal  2.022706e-001 -1.227422e-001  9.716075e-001
    outer loop
      vertex -2.050000e+001 -4.968605e+000  4.500987e+000
      vertex -1.930000e+001 -4.974394e+000  4.250437e+000
      vertex -2.050000e+001 -4.906309e+000  4.508856e+000
    endloop
  endfacet
  facet normal  2.052613e-001 -8.345079e-002  9.751430e-001
    outer loop
      vertex -2.050000e+001 -4.906309e+000  4.508856e+000
      vertex -1.930000e+001 -4.974394e+000  4.250437e+000
      vertex -1.930000e+001 -4.897875e+000  4.256986e+000
    endloop
  endfacet
  facet normal  2.008666e-001 -2.436231e-001  9.488416e-001
    outer loop
      vertex -2.050000e+001 -4.906309e+000  4.508856e+000
      vertex -1.930000e+001 -4.897875e+000  4.256986e+000
      vertex -2.050000e+001 -4.845491e+000  4.524472e+000
    endloop
  endfacet
  facet normal  2.062995e-001 -1.826928e-001  9.612824e-001
    outer loop
      vertex -2.050000e+001 -4.845491e+000  4.524472e+000
      vertex -1.930000e+001 -4.897875e+000  4.256986e+000
      vertex -1.930000e+001 -4.822427e+000  4.271325e+000
    endloop
  endfacet
  facet normal  1.991468e-001 -3.607507e-001  9.111528e-001
    outer loop
      vertex -2.050000e+001 -4.845491e+000  4.524472e+000
      vertex -1.930000e+001 -4.822427e+000  4.271325e+000
      vertex -2.050000e+001 -4.787110e+000  4.547586e+000
    endloop
  endfacet
  facet normal  2.075453e-001 -2.799676e-001  9.373063e-001
    outer loop
      vertex -2.050000e+001 -4.787110e+000  4.547586e+000
      vertex -1.930000e+001 -4.822427e+000  4.271325e+000
      vertex -1.930000e+001 -4.748840e+000  4.293304e+000
    endloop
  endfacet
  facet normal  2.036190e-001 -3.746634e-001  9.045257e-001
    outer loop
      vertex -2.050000e+001 -4.787110e+000  4.547586e+000
      vertex -1.930000e+001 -4.748840e+000  4.293304e+000
      vertex -1.930000e+001 -4.677887e+000  4.322694e+000
    endloop
  endfacet
  facet normal  2.044323e-001  1.671393e-002  9.787380e-001
    outer loop
      vertex -1.930000e+001 -4.974394e+000  4.250437e+000
      vertex -2.050000e+001 -4.968605e+000  4.500987e+000
      vertex -1.930000e+001 -5.051182e+000  4.251749e+000
    endloop
  endfacet
  facet normal  2.033582e-001  0.000000e+000  9.791044e-001
    outer loop
      vertex -1.930000e+001 -5.051182e+000  4.251749e+000
      vertex -2.050000e+001 -4.968605e+000  4.500987e+000
      vertex -2.050000e+001 -5.031395e+000  4.500987e+000
    endloop
  endfacet
  facet normal  2.038128e-001  1.167268e-001  9.720263e-001
    outer loop
      vertex -1.930000e+001 -5.051182e+000  4.251749e+000
      vertex -2.050000e+001 -5.031395e+000  4.500987e+000
      vertex -1.930000e+001 -5.127433e+000  4.260905e+000
    endloop
  endfacet
  facet normal  2.041299e-001  1.226938e-001  9.712246e-001
    outer loop
      vertex -1.930000e+001 -5.127433e+000  4.260905e+000
      vertex -2.050000e+001 -5.031395e+000  4.500987e+000
      vertex -2.050000e+001 -5.093691e+000  4.508856e+000
    endloop
  endfacet
  facet normal  2.034038e-001  2.155407e-001  9.550754e-001
    outer loop
      vertex -1.930000e+001 -5.127433e+000  4.260905e+000
      vertex -2.050000e+001 -5.093691e+000  4.508856e+000
      vertex -1.930000e+001 -5.202348e+000  4.277812e+000
    endloop
  endfacet
  facet normal  2.029489e-001  4.717290e-001  8.580697e-001
    outer loop
      vertex -2.050000e+001 -5.267913e+000  4.577836e+000
      vertex -1.930000e+001 -5.411339e+000  4.372863e+000
      vertex -2.050000e+001 -5.212890e+000  4.547586e+000
    endloop
  endfacet
  facet normal  2.047485e-001  4.942253e-001  8.448783e-001
    outer loop
      vertex -2.050000e+001 -5.212890e+000  4.547586e+000
      vertex -1.930000e+001 -5.411339e+000  4.372863e+000
      vertex -1.930000e+001 -5.345049e+000  4.334086e+000
    endloop
  endfacet
  facet normal  2.017311e-001  3.605559e-001  9.106613e-001
    outer loop
      vertex -2.050000e+001 -5.212890e+000  4.547586e+000
      vertex -1.930000e+001 -5.345049e+000  4.334086e+000
      vertex -2.050000e+001 -5.154509e+000  4.524472e+000
    endloop
  endfacet
  facet normal  2.056635e-001  4.051484e-001  8.908184e-001
    outer loop
      vertex -2.050000e+001 -5.154509e+000  4.524472e+000
      vertex -1.930000e+001 -5.345049e+000  4.334086e+000
      vertex -1.930000e+001 -5.275141e+000  4.302291e+000
    endloop
  endfacet
  facet normal  2.001969e-001  2.436572e-001  9.489744e-001
    outer loop
      vertex -2.050000e+001 -5.154509e+000  4.524472e+000
      vertex -1.930000e+001 -5.275141e+000  4.302291e+000
      vertex -2.050000e+001 -5.093691e+000  4.508856e+000
    endloop
  endfacet
  facet normal  2.067875e-001  3.118574e-001  9.273531e-001
    outer loop
      vertex -2.050000e+001 -5.093691e+000  4.508856e+000
      vertex -1.930000e+001 -5.275141e+000  4.302291e+000
      vertex -1.930000e+001 -5.202348e+000  4.277812e+000
    endloop
  endfacet
  facet normal  2.040426e-001  5.781208e-001  7.900271e-001
    outer loop
      vertex -1.930000e+001 -5.411339e+000  4.372863e+000
      vertex -2.050000e+001 -5.267913e+000  4.577836e+000
      vertex -1.930000e+001 -5.473316e+000  4.418217e+000
    endloop
  endfacet
  facet normal  2.038506e-001  5.754428e-001  7.920295e-001
    outer loop
      vertex -1.930000e+001 -5.473316e+000  4.418217e+000
      vertex -2.050000e+001 -5.267913e+000  4.577836e+000
      vertex -2.050000e+001 -5.318712e+000  4.614743e+000
    endloop
  endfacet
  facet normal  2.035469e-001  6.559492e-001  7.268421e-001
    outer loop
      vertex -1.930000e+001 -5.473316e+000  4.418217e+000
      vertex -2.050000e+001 -5.318712e+000  4.614743e+000
      vertex -1.930000e+001 -5.530330e+000  4.469670e+000
    endloop
  endfacet
  facet normal  2.072536e-001  7.248663e-001  6.569738e-001
    outer loop
      vertex -1.930000e+001 -5.530330e+000  4.469670e+000
      vertex -2.050000e+001 -5.318712e+000  4.614743e+000
      vertex -1.930000e+001 -5.579758e+000  4.524205e+000
    endloop
  endfacet
  facet normal  1.998026e-001  6.707422e-001  7.142716e-001
    outer loop
      vertex -1.930000e+001 -5.579758e+000  4.524205e+000
      vertex -2.050000e+001 -5.318712e+000  4.614743e+000
      vertex -2.050000e+001 -5.364484e+000  4.657726e+000
    endloop
  endfacet
  facet normal  2.058666e-001  7.860009e-001  5.829422e-001
    outer loop
      vertex -1.930000e+001 -5.579758e+000  4.524205e+000
      vertex -2.050000e+001 -5.364484e+000  4.657726e+000
      vertex -1.930000e+001 -5.623602e+000  4.583323e+000
    endloop
  endfacet
  facet normal  2.016697e-001  7.546806e-001  6.243289e-001
    outer loop
      vertex -1.930000e+001 -5.623602e+000  4.583323e+000
      vertex -2.050000e+001 -5.364484e+000  4.657726e+000
      vertex -2.050000e+001 -5.404509e+000  4.706107e+000
    endloop
  endfacet
  facet normal  2.047725e-001  8.395538e-001  5.032074e-001
    outer loop
      vertex -1.930000e+001 -5.623602e+000  4.583323e+000
      vertex -2.050000e+001 -5.404509e+000  4.706107e+000
      vertex -1.930000e+001 -5.661441e+000  4.646452e+000
    endloop
  endfacet
  facet normal  2.030939e-001  8.267344e-001  5.246553e-001
    outer loop
      vertex -1.930000e+001 -5.661441e+000  4.646452e+000
      vertex -2.050000e+001 -5.404509e+000  4.706107e+000
      vertex -2.050000e+001 -5.438153e+000  4.759123e+000
    endloop
  endfacet
  facet normal  2.039718e-001  8.849837e-001  4.185683e-001
    outer loop
      vertex -1.930000e+001 -5.661441e+000  4.646452e+000
      vertex -2.050000e+001 -5.438153e+000  4.759123e+000
      vertex -1.930000e+001 -5.692910e+000  4.712987e+000
    endloop
  endfacet
  facet normal  2.040747e-001  8.857847e-001  4.168201e-001
    outer loop
      vertex -1.930000e+001 -5.692910e+000  4.712987e+000
      vertex -2.050000e+001 -5.438153e+000  4.759123e+000
      vertex -2.050000e+001 -5.464888e+000  4.815938e+000
    endloop
  endfacet
  facet normal  7.165216e-005 -6.485662e-001  7.611582e-001
    outer loop
      vertex -1.930000e+001 -1.454325e+001  4.405126e+000
      vertex -1.564649e+001 -1.448922e+001  4.450819e+000
      vertex -1.930000e+001 -1.448517e+001  4.454611e+000
    endloop
  endfacet
  facet normal -7.122498e-005 -7.172632e-001  6.968023e-001
    outer loop
      vertex -1.930000e+001 -1.448517e+001  4.454611e+000
      vertex -1.564649e+001 -1.448922e+001  4.450819e+000
      vertex -1.564649e+001 -1.443628e+001  4.505312e+000
    endloop
  endfacet
  facet normal  7.542002e-005 -7.225428e-001  6.913263e-001
    outer loop
      vertex -1.930000e+001 -1.448517e+001  4.454611e+000
      vertex -1.564649e+001 -1.443628e+001  4.505312e+000
      vertex -1.930000e+001 -1.443242e+001  4.509740e+000
    endloop
  endfacet
  facet normal -7.515932e-005 -7.840732e-001  6.206684e-001
    outer loop
      vertex -1.930000e+001 -1.443242e+001  4.509740e+000
      vertex -1.564649e+001 -1.443628e+001  4.505312e+000
      vertex -1.564649e+001 -1.438912e+001  4.564881e+000
    endloop
  endfacet
  facet normal  7.920273e-005 -7.890406e-001  6.143412e-001
    outer loop
      vertex -1.930000e+001 -1.443242e+001  4.509740e+000
      vertex -1.564649e+001 -1.438912e+001  4.564881e+000
      vertex -1.930000e+001 -1.438555e+001  4.569944e+000
    endloop
  endfacet
  facet normal -7.900527e-005 -8.428379e-001  5.381675e-001
    outer loop
      vertex -1.930000e+001 -1.438555e+001  4.569944e+000
      vertex -1.564649e+001 -1.438912e+001  4.564881e+000
      vertex -1.564649e+001 -1.434824e+001  4.628915e+000
    endloop
  endfacet
  facet normal  8.304686e-005 -8.473735e-001  5.309974e-001
    outer loop
      vertex -1.930000e+001 -1.438555e+001  4.569944e+000
      vertex -1.564649e+001 -1.434824e+001  4.628915e+000
      vertex -1.930000e+001 -1.434503e+001  4.634598e+000
    endloop
  endfacet
  facet normal -8.272670e-005 -8.929639e-001  4.501285e-001
    outer loop
      vertex -1.930000e+001 -1.434503e+001  4.634598e+000
      vertex -1.564649e+001 -1.434824e+001  4.628915e+000
      vertex -1.564649e+001 -1.431404e+001  4.696756e+000
    endloop
  endfacet
  facet normal  8.687557e-005 -8.969439e-001  4.421443e-001
    outer loop
      vertex -1.930000e+001 -1.434503e+001  4.634598e+000
      vertex -1.564649e+001 -1.431404e+001  4.696756e+000
      vertex -1.930000e+001 -1.431130e+001  4.703034e+000
    endloop
  endfacet
  facet normal -8.635531e-005 -9.339222e-001  3.574763e-001
    outer loop
      vertex -1.930000e+001 -1.431130e+001  4.703034e+000
      vertex -1.564649e+001 -1.431404e+001  4.696756e+000
      vertex -1.564649e+001 -1.428688e+001  4.767710e+000
    endloop
  endfacet
  facet normal  9.042475e-005 -9.372211e-001  3.487355e-001
    outer loop
      vertex -1.930000e+001 -1.431130e+001  4.703034e+000
      vertex -1.564649e+001 -1.428688e+001  4.767710e+000
      vertex -1.930000e+001 -1.428469e+001  4.774544e+000
    endloop
  endfacet
  facet normal -9.021151e-005 -9.652928e-001  2.611705e-001
    outer loop
      vertex -1.930000e+001 -1.428469e+001  4.774544e+000
      vertex -1.564649e+001 -1.428688e+001  4.767710e+000
      vertex -1.564649e+001 -1.426704e+001  4.841047e+000
    endloop
  endfacet
  facet normal  9.418786e-005 -9.678036e-001  2.517065e-001
    outer loop
      vertex -1.930000e+001 -1.428469e+001  4.774544e+000
      vertex -1.564649e+001 -1.426704e+001  4.841047e+000
      vertex -1.930000e+001 -1.426548e+001  4.848387e+000
    endloop
  endfacet
  facet normal -9.377049e-005 -9.867632e-001  1.621676e-001
    outer loop
      vertex -1.930000e+001 -1.426548e+001  4.848387e+000
      vertex -1.564649e+001 -1.426704e+001  4.841047e+000
      vertex -1.564649e+001 -1.425472e+001  4.916015e+000
    endloop
  endfacet
  facet normal  9.797463e-005 -9.883705e-001  1.520647e-001
    outer loop
      vertex -1.930000e+001 -1.426548e+001  4.848387e+000
      vertex -1.564649e+001 -1.425472e+001  4.916015e+000
      vertex -1.930000e+001 -1.425388e+001  4.923799e+000
    endloop
  endfacet
  facet normal -9.718449e-005 -9.981065e-001  6.150807e-002
    outer loop
      vertex -1.930000e+001 -1.425388e+001  4.923799e+000
      vertex -1.564649e+001 -1.425472e+001  4.916015e+000
      vertex -1.564649e+001 -1.425004e+001  4.991845e+000
    endloop
  endfacet
  facet normal  1.020214e-004 -9.987065e-001  5.084620e-002
    outer loop
      vertex -1.930000e+001 -1.425388e+001  4.923799e+000
      vertex -1.564649e+001 -1.425004e+001  4.991845e+000
      vertex -1.930000e+001 -1.425000e+001  5.000000e+000
    endloop
  endfacet
  facet normal -1.002946e-004 -9.992080e-001 -3.979208e-002
    outer loop
      vertex -1.930000e+001 -1.425000e+001  5.000000e+000
      vertex -1.564649e+001 -1.425004e+001  4.991845e+000
      vertex -1.564649e+001 -1.425307e+001  5.067759e+000
    endloop
  endfacet
  facet normal  8.417210e-005 -9.987633e-001 -4.971833e-002
    outer loop
      vertex -1.930000e+001 -1.425000e+001  5.000000e+000
      vertex -1.564649e+001 -1.425307e+001  5.067759e+000
      vertex -1.930000e+001 -1.425371e+001  5.074524e+000
    endloop
  endfacet
  facet normal -8.579824e-005 -9.900554e-001 -1.406779e-001
    outer loop
      vertex -1.930000e+001 -1.425371e+001  5.074524e+000
      vertex -1.564649e+001 -1.425307e+001  5.067759e+000
      vertex -1.564649e+001 -1.426375e+001  5.142977e+000
    endloop
  endfacet
  facet normal  6.860495e-005 -9.888754e-001 -1.487457e-001
    outer loop
      vertex -1.930000e+001 -1.425371e+001  5.074524e+000
      vertex -1.564649e+001 -1.426375e+001  5.142977e+000
      vertex -1.930000e+001 -1.426481e+001  5.148310e+000
    endloop
  endfacet
  facet normal -7.000346e-005 -9.707464e-001 -2.401070e-001
    outer loop
      vertex -1.930000e+001 -1.426481e+001  5.148310e+000
      vertex -1.564649e+001 -1.426375e+001  5.142977e+000
      vertex -1.564649e+001 -1.428200e+001  5.216728e+000
    endloop
  endfacet
  facet normal  5.235586e-005 -9.692053e-001 -2.462539e-001
    outer loop
      vertex -1.930000e+001 -1.426481e+001  5.148310e+000
      vertex -1.564649e+001 -1.428200e+001  5.216728e+000
      vertex -1.930000e+001 -1.428319e+001  5.220628e+000
    endloop
  endfacet
  facet normal -5.363042e-005 -9.414722e-001 -3.370906e-001
    outer loop
      vertex -1.930000e+001 -1.428319e+001  5.220628e+000
      vertex -1.564649e+001 -1.428200e+001  5.216728e+000
      vertex -1.564649e+001 -1.430761e+001  5.288255e+000
    endloop
  endfacet
  facet normal  3.558731e-005 -9.399344e-001 -3.413551e-001
    outer loop
      vertex -1.930000e+001 -1.428319e+001  5.220628e+000
      vertex -1.564649e+001 -1.430761e+001  5.288255e+000
      vertex -1.930000e+001 -1.430866e+001  5.290763e+000
    endloop
  endfacet
  facet normal -3.640906e-005 -9.025403e-001 -4.306054e-001
    outer loop
      vertex -1.930000e+001 -1.430866e+001  5.290763e+000
      vertex -1.564649e+001 -1.430761e+001  5.288255e+000
      vertex -1.564649e+001 -1.434032e+001  5.356825e+000
    endloop
  endfacet
  facet normal  1.817245e-005 -9.013649e-001 -4.330605e-001
    outer loop
      vertex -1.930000e+001 -1.430866e+001  5.290763e+000
      vertex -1.564649e+001 -1.434032e+001  5.356825e+000
      vertex -1.930000e+001 -1.434097e+001  5.358019e+000
    endloop
  endfacet
  facet normal -1.848977e-005 -8.543442e-001 -5.197076e-001
    outer loop
      vertex -1.930000e+001 -1.434097e+001  5.358019e+000
      vertex -1.564649e+001 -1.434032e+001  5.356825e+000
      vertex -1.564649e+001 -1.437981e+001  5.421732e+000
    endloop
  endfacet
  facet normal  -0.000000e+000 -8.538733e-001 -5.204808e-001
    outer loop
      vertex -1.930000e+001 -1.434097e+001  5.358019e+000
      vertex -1.564649e+001 -1.437981e+001  5.421732e+000
      vertex -1.930000e+001 -1.437981e+001  5.421732e+000
    endloop
  endfacet
  facet normal -6.745643e-005 -6.430826e-001  7.657969e-001
    outer loop
      vertex -1.564649e+001 -1.448922e+001  4.450819e+000
      vertex -1.930000e+001 -1.454325e+001  4.405126e+000
      vertex -1.564649e+001 -1.454740e+001  4.401961e+000
    endloop
  endfacet
  facet normal  6.765673e-005 -5.678664e-001  8.231207e-001
    outer loop
      vertex -1.564649e+001 -1.454740e+001  4.401961e+000
      vertex -1.930000e+001 -1.454325e+001  4.405126e+000
      vertex -1.930000e+001 -1.460605e+001  4.361797e+000
    endloop
  endfacet
  facet normal -6.331818e-005 -5.623128e-001  8.269247e-001
    outer loop
      vertex -1.564649e+001 -1.454740e+001  4.401961e+000
      vertex -1.930000e+001 -1.460605e+001  4.361797e+000
      vertex -1.564649e+001 -1.461022e+001  4.359241e+000
    endloop
  endfacet
  facet normal  6.390293e-005 -4.813050e-001  8.765532e-001
    outer loop
      vertex -1.564649e+001 -1.461022e+001  4.359241e+000
      vertex -1.930000e+001 -1.460605e+001  4.361797e+000
      vertex -1.930000e+001 -1.467293e+001  4.325074e+000
    endloop
  endfacet
  facet normal -5.947201e-005 -4.757626e-001  8.795737e-001
    outer loop
      vertex -1.564649e+001 -1.461022e+001  4.359241e+000
      vertex -1.930000e+001 -1.467293e+001  4.325074e+000
      vertex -1.564649e+001 -1.467705e+001  4.323095e+000
    endloop
  endfacet
  facet normal  5.981994e-005 -3.897578e-001  9.209175e-001
    outer loop
      vertex -1.564649e+001 -1.467705e+001  4.323095e+000
      vertex -1.930000e+001 -1.467293e+001  4.325074e+000
      vertex -1.930000e+001 -1.474320e+001  4.295336e+000
    endloop
  endfacet
  facet normal -5.555457e-005 -3.843400e-001  9.231917e-001
    outer loop
      vertex -1.564649e+001 -1.467705e+001  4.323095e+000
      vertex -1.930000e+001 -1.474320e+001  4.295336e+000
      vertex -1.564649e+001 -1.474718e+001  4.293895e+000
    endloop
  endfacet
  facet normal  5.572086e-005 -2.941658e-001  9.557544e-001
    outer loop
      vertex -1.564649e+001 -1.474718e+001  4.293895e+000
      vertex -1.930000e+001 -1.474320e+001  4.295336e+000
      vertex -1.930000e+001 -1.481612e+001  4.272891e+000
    endloop
  endfacet
  facet normal -5.146465e-005 -2.889678e-001  9.573388e-001
    outer loop
      vertex -1.564649e+001 -1.474718e+001  4.293895e+000
      vertex -1.930000e+001 -1.481612e+001  4.272891e+000
      vertex -1.564649e+001 -1.481992e+001  4.271941e+000
    endloop
  endfacet
  facet normal  5.170882e-005 -1.955488e-001  9.806939e-001
    outer loop
      vertex -1.564649e+001 -1.481992e+001  4.271941e+000
      vertex -1.930000e+001 -1.481612e+001  4.272891e+000
      vertex -1.930000e+001 -1.489095e+001  4.257971e+000
    endloop
  endfacet
  facet normal -4.745598e-005 -1.906382e-001  9.816604e-001
    outer loop
      vertex -1.564649e+001 -1.481992e+001  4.271941e+000
      vertex -1.930000e+001 -1.489095e+001  4.257971e+000
      vertex -1.564649e+001 -1.489450e+001  4.257458e+000
    endloop
  endfacet
  facet normal  4.755728e-005 -9.489285e-002  9.954875e-001
    outer loop
      vertex -1.564649e+001 -1.489450e+001  4.257458e+000
      vertex -1.930000e+001 -1.489095e+001  4.257971e+000
      vertex -1.930000e+001 -1.496690e+001  4.250731e+000
    endloop
  endfacet
  facet normal -4.328063e-005 -9.034844e-002  9.959102e-001
    outer loop
      vertex -1.564649e+001 -1.489450e+001  4.257458e+000
      vertex -1.930000e+001 -1.496690e+001  4.250731e+000
      vertex -1.564649e+001 -1.497016e+001  4.250594e+000
    endloop
  endfacet
  facet normal  4.347143e-005  6.743260e-003  9.999772e-001
    outer loop
      vertex -1.564649e+001 -1.497016e+001  4.250594e+000
      vertex -1.930000e+001 -1.496690e+001  4.250731e+000
      vertex -1.930000e+001 -1.504320e+001  4.251245e+000
    endloop
  endfacet
  facet normal -3.917128e-005  1.087684e-002  9.999409e-001
    outer loop
      vertex -1.564649e+001 -1.497016e+001  4.250594e+000
      vertex -1.930000e+001 -1.504320e+001  4.251245e+000
      vertex -1.564649e+001 -1.504613e+001  4.251420e+000
    endloop
  endfacet
  facet normal  3.925891e-005  1.083049e-001  9.941177e-001
    outer loop
      vertex -1.564649e+001 -1.504613e+001  4.251420e+000
      vertex -1.930000e+001 -1.504320e+001  4.251245e+000
      vertex -1.930000e+001 -1.511905e+001  4.259509e+000
    endloop
  endfacet
  facet normal -3.492324e-005  1.119765e-001  9.937109e-001
    outer loop
      vertex -1.564649e+001 -1.504613e+001  4.251420e+000
      vertex -1.930000e+001 -1.511905e+001  4.259509e+000
      vertex -1.564649e+001 -1.512162e+001  4.259927e+000
    endloop
  endfacet
  facet normal  3.510838e-005  2.087480e-001  9.779695e-001
    outer loop
      vertex -1.564649e+001 -1.512162e+001  4.259927e+000
      vertex -1.930000e+001 -1.511905e+001  4.259509e+000
      vertex -1.930000e+001 -1.519367e+001  4.275436e+000
    endloop
  endfacet
  facet normal -3.071194e-005  2.119382e-001  9.772831e-001
    outer loop
      vertex -1.564649e+001 -1.512162e+001  4.259927e+000
      vertex -1.930000e+001 -1.519367e+001  4.275436e+000
      vertex -1.564649e+001 -1.519587e+001  4.276029e+000
    endloop
  endfacet
  facet normal  3.085567e-005  3.070318e-001  9.516993e-001
    outer loop
      vertex -1.564649e+001 -1.519587e+001  4.276029e+000
      vertex -1.930000e+001 -1.519367e+001  4.275436e+000
      vertex -1.930000e+001 -1.526628e+001  4.298862e+000
    endloop
  endfacet
  facet normal -2.636789e-005  3.097187e-001  9.508283e-001
    outer loop
      vertex -1.564649e+001 -1.519587e+001  4.276029e+000
      vertex -1.930000e+001 -1.526628e+001  4.298862e+000
      vertex -1.564649e+001 -1.526811e+001  4.299560e+000
    endloop
  endfacet
  facet normal  2.662498e-005  4.021325e-001  9.155816e-001
    outer loop
      vertex -1.564649e+001 -1.526811e+001  4.299560e+000
      vertex -1.930000e+001 -1.526628e+001  4.298862e+000
      vertex -1.930000e+001 -1.533614e+001  4.329545e+000
    endloop
  endfacet
  facet normal -2.220502e-005  4.043284e-001  9.146139e-001
    outer loop
      vertex -1.564649e+001 -1.526811e+001  4.299560e+000
      vertex -1.930000e+001 -1.533614e+001  4.329545e+000
      vertex -1.564649e+001 -1.533760e+001  4.330278e+000
    endloop
  endfacet
  facet normal  2.214717e-005  4.930810e-001  8.699834e-001
    outer loop
      vertex -1.564649e+001 -1.533760e+001  4.330278e+000
      vertex -1.930000e+001 -1.533614e+001  4.329545e+000
      vertex -1.930000e+001 -1.540252e+001  4.367167e+000
    endloop
  endfacet
  facet normal -1.781405e-005  4.947810e-001  8.690177e-001
    outer loop
      vertex -1.564649e+001 -1.533760e+001  4.330278e+000
      vertex -1.930000e+001 -1.540252e+001  4.367167e+000
      vertex -1.564649e+001 -1.540362e+001  4.367868e+000
    endloop
  endfacet
  facet normal  1.779844e-005  5.789190e-001  8.153850e-001
    outer loop
      vertex -1.564649e+001 -1.540362e+001  4.367868e+000
      vertex -1.930000e+001 -1.540252e+001  4.367167e+000
      vertex -1.930000e+001 -1.546473e+001  4.411338e+000
    endloop
  endfacet
  facet normal -1.341799e-005  5.801583e-001  8.145037e-001
    outer loop
      vertex -1.564649e+001 -1.540362e+001  4.367868e+000
      vertex -1.930000e+001 -1.546473e+001  4.411338e+000
      vertex -1.564649e+001 -1.546550e+001  4.411945e+000
    endloop
  endfacet
  facet normal  1.342584e-005  6.587638e-001  7.523497e-001
    outer loop
      vertex -1.564649e+001 -1.546550e+001  4.411945e+000
      vertex -1.930000e+001 -1.546473e+001  4.411338e+000
      vertex -1.930000e+001 -1.552214e+001  4.461602e+000
    endloop
  endfacet
  facet normal -9.123974e-006  6.595864e-001  7.516288e-001
    outer loop
      vertex -1.564649e+001 -1.546550e+001  4.411945e+000
      vertex -1.930000e+001 -1.552214e+001  4.461602e+000
      vertex -1.564649e+001 -1.552260e+001  4.462056e+000
    endloop
  endfacet
  facet normal  8.833168e-006  7.318017e-001  6.815175e-001
    outer loop
      vertex -1.564649e+001 -1.552260e+001  4.462056e+000
      vertex -1.930000e+001 -1.552214e+001  4.461602e+000
      vertex -1.930000e+001 -1.557414e+001  4.517437e+000
    endloop
  endfacet
  facet normal -4.526449e-006  7.322413e-001  6.810452e-001
    outer loop
      vertex -1.564649e+001 -1.552260e+001  4.462056e+000
      vertex -1.930000e+001 -1.557414e+001  4.517437e+000
      vertex -1.564649e+001 -1.557435e+001  4.517687e+000
    endloop
  endfacet
  facet normal  4.500504e-006  7.972544e-001  6.036435e-001
    outer loop
      vertex -1.564649e+001 -1.557435e+001  4.517687e+000
      vertex -1.930000e+001 -1.557414e+001  4.517437e+000
      vertex -1.930000e+001 -1.562019e+001  4.578268e+000
    endloop
  endfacet
  facet normal  -0.000000e+000  7.973850e-001  6.034710e-001
    outer loop
      vertex -1.564649e+001 -1.557435e+001  4.517687e+000
      vertex -1.930000e+001 -1.562019e+001  4.578268e+000
      vertex -1.564649e+001 -1.562019e+001  4.578268e+000
    endloop
  endfacet
  facet normal  7.165216e-005  6.485662e-001 -7.611582e-001
    outer loop
      vertex -1.930000e+001 -1.545675e+001  5.594874e+000
      vertex -1.564649e+001 -1.551078e+001  5.549181e+000
      vertex -1.930000e+001 -1.551483e+001  5.545389e+000
    endloop
  endfacet
  facet normal -7.122498e-005  7.172632e-001 -6.968023e-001
    outer loop
      vertex -1.930000e+001 -1.551483e+001  5.545389e+000
      vertex -1.564649e+001 -1.551078e+001  5.549181e+000
      vertex -1.564649e+001 -1.556372e+001  5.494688e+000
    endloop
  endfacet
  facet normal  7.542002e-005  7.225428e-001 -6.913263e-001
    outer loop
      vertex -1.930000e+001 -1.551483e+001  5.545389e+000
      vertex -1.564649e+001 -1.556372e+001  5.494688e+000
      vertex -1.930000e+001 -1.556758e+001  5.490260e+000
    endloop
  endfacet
  facet normal -7.515932e-005  7.840732e-001 -6.206684e-001
    outer loop
      vertex -1.930000e+001 -1.556758e+001  5.490260e+000
      vertex -1.564649e+001 -1.556372e+001  5.494688e+000
      vertex -1.564649e+001 -1.561088e+001  5.435119e+000
    endloop
  endfacet
  facet normal  7.920273e-005  7.890406e-001 -6.143412e-001
    outer loop
      vertex -1.930000e+001 -1.556758e+001  5.490260e+000
      vertex -1.564649e+001 -1.561088e+001  5.435119e+000
      vertex -1.930000e+001 -1.561445e+001  5.430056e+000
    endloop
  endfacet
  facet normal -7.900527e-005  8.428379e-001 -5.381675e-001
    outer loop
      vertex -1.930000e+001 -1.561445e+001  5.430056e+000
      vertex -1.564649e+001 -1.561088e+001  5.435119e+000
      vertex -1.564649e+001 -1.565176e+001  5.371085e+000
    endloop
  endfacet
  facet normal  8.304686e-005  8.473735e-001 -5.309974e-001
    outer loop
      vertex -1.930000e+001 -1.561445e+001  5.430056e+000
      vertex -1.564649e+001 -1.565176e+001  5.371085e+000
      vertex -1.930000e+001 -1.565497e+001  5.365402e+000
    endloop
  endfacet
  facet normal -8.272670e-005  8.929639e-001 -4.501285e-001
    outer loop
      vertex -1.930000e+001 -1.565497e+001  5.365402e+000
      vertex -1.564649e+001 -1.565176e+001  5.371085e+000
      vertex -1.564649e+001 -1.568596e+001  5.303244e+000
    endloop
  endfacet
  facet normal  8.687557e-005  8.969439e-001 -4.421443e-001
    outer loop
      vertex -1.930000e+001 -1.565497e+001  5.365402e+000
      vertex -1.564649e+001 -1.568596e+001  5.303244e+000
      vertex -1.930000e+001 -1.568870e+001  5.296966e+000
    endloop
  endfacet
  facet normal -8.635531e-005  9.339222e-001 -3.574763e-001
    outer loop
      vertex -1.930000e+001 -1.568870e+001  5.296966e+000
      vertex -1.564649e+001 -1.568596e+001  5.303244e+000
      vertex -1.564649e+001 -1.571312e+001  5.232290e+000
    endloop
  endfacet
  facet normal  9.042475e-005  9.372211e-001 -3.487355e-001
    outer loop
      vertex -1.930000e+001 -1.568870e+001  5.296966e+000
      vertex -1.564649e+001 -1.571312e+001  5.232290e+000
      vertex -1.930000e+001 -1.571531e+001  5.225456e+000
    endloop
  endfacet
  facet normal -9.021151e-005  9.652928e-001 -2.611705e-001
    outer loop
      vertex -1.930000e+001 -1.571531e+001  5.225456e+000
      vertex -1.564649e+001 -1.571312e+001  5.232290e+000
      vertex -1.564649e+001 -1.573296e+001  5.158953e+000
    endloop
  endfacet
  facet normal  9.418786e-005  9.678036e-001 -2.517065e-001
    outer loop
      vertex -1.930000e+001 -1.571531e+001  5.225456e+000
      vertex -1.564649e+001 -1.573296e+001  5.158953e+000
      vertex -1.930000e+001 -1.573452e+001  5.151613e+000
    endloop
  endfacet
  facet normal -9.377049e-005  9.867632e-001 -1.621676e-001
    outer loop
      vertex -1.930000e+001 -1.573452e+001  5.151613e+000
      vertex -1.564649e+001 -1.573296e+001  5.158953e+000
      vertex -1.564649e+001 -1.574528e+001  5.083985e+000
    endloop
  endfacet
  facet normal  9.797463e-005  9.883705e-001 -1.520647e-001
    outer loop
      vertex -1.930000e+001 -1.573452e+001  5.151613e+000
      vertex -1.564649e+001 -1.574528e+001  5.083985e+000
      vertex -1.930000e+001 -1.574612e+001  5.076201e+000
    endloop
  endfacet
  facet normal -9.718449e-005  9.981065e-001 -6.150807e-002
    outer loop
      vertex -1.930000e+001 -1.574612e+001  5.076201e+000
      vertex -1.564649e+001 -1.574528e+001  5.083985e+000
      vertex -1.564649e+001 -1.574996e+001  5.008155e+000
    endloop
  endfacet
  facet normal  1.020214e-004  9.987065e-001 -5.084620e-002
    outer loop
      vertex -1.930000e+001 -1.574612e+001  5.076201e+000
      vertex -1.564649e+001 -1.574996e+001  5.008155e+000
      vertex -1.930000e+001 -1.575000e+001  5.000000e+000
    endloop
  endfacet
  facet normal -1.002946e-004  9.992080e-001  3.979208e-002
    outer loop
      vertex -1.930000e+001 -1.575000e+001  5.000000e+000
      vertex -1.564649e+001 -1.574996e+001  5.008155e+000
      vertex -1.564649e+001 -1.574693e+001  4.932241e+000
    endloop
  endfacet
  facet normal  8.417210e-005  9.987633e-001  4.971833e-002
    outer loop
      vertex -1.930000e+001 -1.575000e+001  5.000000e+000
      vertex -1.564649e+001 -1.574693e+001  4.932241e+000
      vertex -1.930000e+001 -1.574629e+001  4.925476e+000
    endloop
  endfacet
  facet normal -8.579824e-005  9.900554e-001  1.406779e-001
    outer loop
      vertex -1.930000e+001 -1.574629e+001  4.925476e+000
      vertex -1.564649e+001 -1.574693e+001  4.932241e+000
      vertex -1.564649e+001 -1.573625e+001  4.857023e+000
    endloop
  endfacet
  facet normal  6.860495e-005  9.888754e-001  1.487457e-001
    outer loop
      vertex -1.930000e+001 -1.574629e+001  4.925476e+000
      vertex -1.564649e+001 -1.573625e+001  4.857023e+000
      vertex -1.930000e+001 -1.573519e+001  4.851690e+000
    endloop
  endfacet
  facet normal -7.000346e-005  9.707464e-001  2.401070e-001
    outer loop
      vertex -1.930000e+001 -1.573519e+001  4.851690e+000
      vertex -1.564649e+001 -1.573625e+001  4.857023e+000
      vertex -1.564649e+001 -1.571800e+001  4.783272e+000
    endloop
  endfacet
  facet normal  5.235586e-005  9.692053e-001  2.462539e-001
    outer loop
      vertex -1.930000e+001 -1.573519e+001  4.851690e+000
      vertex -1.564649e+001 -1.571800e+001  4.783272e+000
      vertex -1.930000e+001 -1.571681e+001  4.779372e+000
    endloop
  endfacet
  facet normal -5.363042e-005  9.414722e-001  3.370906e-001
    outer loop
      vertex -1.930000e+001 -1.571681e+001  4.779372e+000
      vertex -1.564649e+001 -1.571800e+001  4.783272e+000
      vertex -1.564649e+001 -1.569239e+001  4.711745e+000
    endloop
  endfacet
  facet normal  3.558731e-005  9.399344e-001  3.413551e-001
    outer loop
      vertex -1.930000e+001 -1.571681e+001  4.779372e+000
      vertex -1.564649e+001 -1.569239e+001  4.711745e+000
      vertex -1.930000e+001 -1.569134e+001  4.709237e+000
    endloop
  endfacet
  facet normal -3.640906e-005  9.025403e-001  4.306054e-001
    outer loop
      vertex -1.930000e+001 -1.569134e+001  4.709237e+000
      vertex -1.564649e+001 -1.569239e+001  4.711745e+000
      vertex -1.564649e+001 -1.565968e+001  4.643175e+000
    endloop
  endfacet
  facet normal  1.817245e-005  9.013649e-001  4.330605e-001
    outer loop
      vertex -1.930000e+001 -1.569134e+001  4.709237e+000
      vertex -1.564649e+001 -1.565968e+001  4.643175e+000
      vertex -1.930000e+001 -1.565903e+001  4.641981e+000
    endloop
  endfacet
  facet normal -1.848977e-005  8.543442e-001  5.197076e-001
    outer loop
      vertex -1.930000e+001 -1.565903e+001  4.641981e+000
      vertex -1.564649e+001 -1.565968e+001  4.643175e+000
      vertex -1.564649e+001 -1.562019e+001  4.578268e+000
    endloop
  endfacet
  facet normal  0.000000e+000  8.538733e-001  5.204808e-001
    outer loop
      vertex -1.930000e+001 -1.565903e+001  4.641981e+000
      vertex -1.564649e+001 -1.562019e+001  4.578268e+000
      vertex -1.930000e+001 -1.562019e+001  4.578268e+000
    endloop
  endfacet
  facet normal -6.745643e-005  6.430826e-001 -7.657969e-001
    outer loop
      vertex -1.564649e+001 -1.551078e+001  5.549181e+000
      vertex -1.930000e+001 -1.545675e+001  5.594874e+000
      vertex -1.564649e+001 -1.545260e+001  5.598039e+000
    endloop
  endfacet
  facet normal  6.765673e-005  5.678664e-001 -8.231207e-001
    outer loop
      vertex -1.564649e+001 -1.545260e+001  5.598039e+000
      vertex -1.930000e+001 -1.545675e+001  5.594874e+000
      vertex -1.930000e+001 -1.539395e+001  5.638203e+000
    endloop
  endfacet
  facet normal -6.331818e-005  5.623128e-001 -8.269247e-001
    outer loop
      vertex -1.564649e+001 -1.545260e+001  5.598039e+000
      vertex -1.930000e+001 -1.539395e+001  5.638203e+000
      vertex -1.564649e+001 -1.538978e+001  5.640759e+000
    endloop
  endfacet
  facet normal  6.390293e-005  4.813050e-001 -8.765532e-001
    outer loop
      vertex -1.564649e+001 -1.538978e+001  5.640759e+000
      vertex -1.930000e+001 -1.539395e+001  5.638203e+000
      vertex -1.930000e+001 -1.532707e+001  5.674926e+000
    endloop
  endfacet
  facet normal -5.947201e-005  4.757626e-001 -8.795737e-001
    outer loop
      vertex -1.564649e+001 -1.538978e+001  5.640759e+000
      vertex -1.930000e+001 -1.532707e+001  5.674926e+000
      vertex -1.564649e+001 -1.532295e+001  5.676905e+000
    endloop
  endfacet
  facet normal  5.981994e-005  3.897578e-001 -9.209175e-001
    outer loop
      vertex -1.564649e+001 -1.532295e+001  5.676905e+000
      vertex -1.930000e+001 -1.532707e+001  5.674926e+000
      vertex -1.930000e+001 -1.525680e+001  5.704664e+000
    endloop
  endfacet
  facet normal -5.555457e-005  3.843400e-001 -9.231917e-001
    outer loop
      vertex -1.564649e+001 -1.532295e+001  5.676905e+000
      vertex -1.930000e+001 -1.525680e+001  5.704664e+000
      vertex -1.564649e+001 -1.525282e+001  5.706105e+000
    endloop
  endfacet
  facet normal  5.572086e-005  2.941658e-001 -9.557544e-001
    outer loop
      vertex -1.564649e+001 -1.525282e+001  5.706105e+000
      vertex -1.930000e+001 -1.525680e+001  5.704664e+000
      vertex -1.930000e+001 -1.518388e+001  5.727109e+000
    endloop
  endfacet
  facet normal -5.146465e-005  2.889678e-001 -9.573388e-001
    outer loop
      vertex -1.564649e+001 -1.525282e+001  5.706105e+000
      vertex -1.930000e+001 -1.518388e+001  5.727109e+000
      vertex -1.564649e+001 -1.518008e+001  5.728059e+000
    endloop
  endfacet
  facet normal  5.170882e-005  1.955488e-001 -9.806939e-001
    outer loop
      vertex -1.564649e+001 -1.518008e+001  5.728059e+000
      vertex -1.930000e+001 -1.518388e+001  5.727109e+000
      vertex -1.930000e+001 -1.510905e+001  5.742029e+000
    endloop
  endfacet
  facet normal -4.745598e-005  1.906382e-001 -9.816604e-001
    outer loop
      vertex -1.564649e+001 -1.518008e+001  5.728059e+000
      vertex -1.930000e+001 -1.510905e+001  5.742029e+000
      vertex -1.564649e+001 -1.510550e+001  5.742542e+000
    endloop
  endfacet
  facet normal  4.755728e-005  9.489285e-002 -9.954875e-001
    outer loop
      vertex -1.564649e+001 -1.510550e+001  5.742542e+000
      vertex -1.930000e+001 -1.510905e+001  5.742029e+000
      vertex -1.930000e+001 -1.503310e+001  5.749269e+000
    endloop
  endfacet
  facet normal -4.328063e-005  9.034844e-002 -9.959102e-001
    outer loop
      vertex -1.564649e+001 -1.510550e+001  5.742542e+000
      vertex -1.930000e+001 -1.503310e+001  5.749269e+000
      vertex -1.564649e+001 -1.502984e+001  5.749406e+000
    endloop
  endfacet
  facet normal  4.347143e-005 -6.743260e-003 -9.999772e-001
    outer loop
      vertex -1.564649e+001 -1.502984e+001  5.749406e+000
      vertex -1.930000e+001 -1.503310e+001  5.749269e+000
      vertex -1.930000e+001 -1.495680e+001  5.748755e+000
    endloop
  endfacet
  facet normal -3.917128e-005 -1.087684e-002 -9.999409e-001
    outer loop
      vertex -1.564649e+001 -1.502984e+001  5.749406e+000
      vertex -1.930000e+001 -1.495680e+001  5.748755e+000
      vertex -1.564649e+001 -1.495387e+001  5.748580e+000
    endloop
  endfacet
  facet normal  3.925891e-005 -1.083049e-001 -9.941177e-001
    outer loop
      vertex -1.564649e+001 -1.495387e+001  5.748580e+000
      vertex -1.930000e+001 -1.495680e+001  5.748755e+000
      vertex -1.930000e+001 -1.488095e+001  5.740491e+000
    endloop
  endfacet
  facet normal -3.492324e-005 -1.119765e-001 -9.937109e-001
    outer loop
      vertex -1.564649e+001 -1.495387e+001  5.748580e+000
      vertex -1.930000e+001 -1.488095e+001  5.740491e+000
      vertex -1.564649e+001 -1.487838e+001  5.740073e+000
    endloop
  endfacet
  facet normal  3.510838e-005 -2.087480e-001 -9.779695e-001
    outer loop
      vertex -1.564649e+001 -1.487838e+001  5.740073e+000
      vertex -1.930000e+001 -1.488095e+001  5.740491e+000
      vertex -1.930000e+001 -1.480633e+001  5.724564e+000
    endloop
  endfacet
  facet normal -3.071194e-005 -2.119382e-001 -9.772831e-001
    outer loop
      vertex -1.564649e+001 -1.487838e+001  5.740073e+000
      vertex -1.930000e+001 -1.480633e+001  5.724564e+000
      vertex -1.564649e+001 -1.480413e+001  5.723971e+000
    endloop
  endfacet
  facet normal  3.085567e-005 -3.070318e-001 -9.516993e-001
    outer loop
      vertex -1.564649e+001 -1.480413e+001  5.723971e+000
      vertex -1.930000e+001 -1.480633e+001  5.724564e+000
      vertex -1.930000e+001 -1.473372e+001  5.701138e+000
    endloop
  endfacet
  facet normal -2.636789e-005 -3.097187e-001 -9.508283e-001
    outer loop
      vertex -1.564649e+001 -1.480413e+001  5.723971e+000
      vertex -1.930000e+001 -1.473372e+001  5.701138e+000
      vertex -1.564649e+001 -1.473189e+001  5.700440e+000
    endloop
  endfacet
  facet normal  2.662498e-005 -4.021325e-001 -9.155816e-001
    outer loop
      vertex -1.564649e+001 -1.473189e+001  5.700440e+000
      vertex -1.930000e+001 -1.473372e+001  5.701138e+000
      vertex -1.930000e+001 -1.466386e+001  5.670455e+000
    endloop
  endfacet
  facet normal -2.220502e-005 -4.043284e-001 -9.146139e-001
    outer loop
      vertex -1.564649e+001 -1.473189e+001  5.700440e+000
      vertex -1.930000e+001 -1.466386e+001  5.670455e+000
      vertex -1.564649e+001 -1.466240e+001  5.669722e+000
    endloop
  endfacet
  facet normal  2.214717e-005 -4.930810e-001 -8.699834e-001
    outer loop
      vertex -1.564649e+001 -1.466240e+001  5.669722e+000
      vertex -1.930000e+001 -1.466386e+001  5.670455e+000
      vertex -1.930000e+001 -1.459748e+001  5.632833e+000
    endloop
  endfacet
  facet normal -1.781405e-005 -4.947810e-001 -8.690177e-001
    outer loop
      vertex -1.564649e+001 -1.466240e+001  5.669722e+000
      vertex -1.930000e+001 -1.459748e+001  5.632833e+000
      vertex -1.564649e+001 -1.459638e+001  5.632132e+000
    endloop
  endfacet
  facet normal  1.779844e-005 -5.789190e-001 -8.153850e-001
    outer loop
      vertex -1.564649e+001 -1.459638e+001  5.632132e+000
      vertex -1.930000e+001 -1.459748e+001  5.632833e+000
      vertex -1.930000e+001 -1.453527e+001  5.588662e+000
    endloop
  endfacet
  facet normal -1.341799e-005 -5.801583e-001 -8.145037e-001
    outer loop
      vertex -1.564649e+001 -1.459638e+001  5.632132e+000
      vertex -1.930000e+001 -1.453527e+001  5.588662e+000
      vertex -1.564649e+001 -1.453450e+001  5.588055e+000
    endloop
  endfacet
  facet normal  1.342584e-005 -6.587638e-001 -7.523497e-001
    outer loop
      vertex -1.564649e+001 -1.453450e+001  5.588055e+000
      vertex -1.930000e+001 -1.453527e+001  5.588662e+000
      vertex -1.930000e+001 -1.447786e+001  5.538398e+000
    endloop
  endfacet
  facet normal -9.123974e-006 -6.595864e-001 -7.516288e-001
    outer loop
      vertex -1.564649e+001 -1.453450e+001  5.588055e+000
      vertex -1.930000e+001 -1.447786e+001  5.538398e+000
      vertex -1.564649e+001 -1.447740e+001  5.537944e+000
    endloop
  endfacet
  facet normal  8.833168e-006 -7.318017e-001 -6.815175e-001
    outer loop
      vertex -1.564649e+001 -1.447740e+001  5.537944e+000
      vertex -1.930000e+001 -1.447786e+001  5.538398e+000
      vertex -1.930000e+001 -1.442586e+001  5.482563e+000
    endloop
  endfacet
  facet normal -4.526449e-006 -7.322413e-001 -6.810452e-001
    outer loop
      vertex -1.564649e+001 -1.447740e+001  5.537944e+000
      vertex -1.930000e+001 -1.442586e+001  5.482563e+000
      vertex -1.564649e+001 -1.442565e+001  5.482313e+000
    endloop
  endfacet
  facet normal  4.500504e-006 -7.972544e-001 -6.036435e-001
    outer loop
      vertex -1.564649e+001 -1.442565e+001  5.482313e+000
      vertex -1.930000e+001 -1.442586e+001  5.482563e+000
      vertex -1.930000e+001 -1.437981e+001  5.421732e+000
    endloop
  endfacet
  facet normal  0.000000e+000 -7.973850e-001 -6.034710e-001
    outer loop
      vertex -1.564649e+001 -1.442565e+001  5.482313e+000
      vertex -1.930000e+001 -1.437981e+001  5.421732e+000
      vertex -1.564649e+001 -1.437981e+001  5.421732e+000
    endloop
  endfacet
  facet normal -9.999999e-001  0.000000e+000  0.000000e+000
    outer loop
      vertex -2.050000e+001 -1.710000e+001  5.000000e+000
      vertex -2.050000e+001 -1.549606e+001  5.062666e+000
      vertex -2.050000e+001 -1.550000e+001  5.000000e+000
    endloop
  endfacet
  facet normal -1.000000e+000  0.000000e+000  0.000000e+000
    outer loop
      vertex -2.050000e+001 -1.536448e+001  4.657726e+000
      vertex -2.050000e+001 -1.706424e+001  4.614126e+000
      vertex -2.050000e+001 -1.540451e+001  4.706107e+000
    endloop
  endfacet
  facet normal -1.000000e+000  -0.000000e+000  0.000000e+000
    outer loop
      vertex -2.050000e+001 -1.536448e+001  4.657726e+000
      vertex -2.050000e+001 -1.531871e+001  4.614743e+000
      vertex -2.050000e+001 -1.706424e+001  4.614126e+000
    endloop
  endfacet
  facet normal -1.000000e+000  0.000000e+000  0.000000e+000
    outer loop
      vertex -2.050000e+001 -1.459549e+001  5.293893e+000
      vertex -2.050000e+001 -1.463552e+001  5.342274e+000
      vertex -2.050000e+001 -1.291592e+001  5.258065e+000
    endloop
  endfacet
  facet normal -1.000000e+000  0.000000e+000  0.000000e+000
    outer loop
      vertex -2.050000e+001 -1.290398e+001  5.129278e+000
      vertex -2.050000e+001 -1.451571e+001  5.124345e+000
      vertex -2.050000e+001 -1.453511e+001  5.184062e+000
    endloop
  endfacet
  facet normal -1.000000e+000  0.000000e+000  -0.000000e+000
    outer loop
      vertex -2.050000e+001 -1.468129e+001  4.614743e+000
      vertex -2.050000e+001 -1.463552e+001  4.657726e+000
      vertex -2.050000e+001 -1.293576e+001  4.614126e+000
    endloop
  endfacet
  facet normal -1.000000e+000  0.000000e+000  0.000000e+000
    outer loop
      vertex -2.050000e+001 -1.703657e+001  4.487781e+000
      vertex -2.050000e+001 -1.706424e+001  4.614126e+000
      vertex -2.050000e+001 -1.531871e+001  4.614743e+000
    endloop
  endfacet
  facet normal -1.000000e+000  0.000000e+000  -0.000000e+000
    outer loop
      vertex -2.050000e+001 -1.703657e+001  4.487781e+000
      vertex -2.050000e+001 -1.531871e+001  4.614743e+000
      vertex -2.050000e+001 -1.526791e+001  4.577836e+000
    endloop
  endfacet
  facet normal -1.000000e+000  0.000000e+000  -0.000000e+000
    outer loop
      vertex -2.050000e+001 -1.703657e+001  4.487781e+000
      vertex -2.050000e+001 -1.526791e+001  4.577836e+000
      vertex -2.050000e+001 -1.521289e+001  4.547586e+000
    endloop
  endfacet
  facet normal -9.999999e-001  0.000000e+000  -0.000000e+000
    outer loop
      vertex -2.050000e+001 -1.703657e+001  4.487781e+000
      vertex -2.050000e+001 -1.521289e+001  4.547586e+000
      vertex -2.050000e+001 -1.515451e+001  4.524472e+000
    endloop
  endfacet
  facet normal -1.000000e+000  0.000000e+000  -0.000000e+000
    outer loop
      vertex -2.050000e+001 -1.703657e+001  4.487781e+000
      vertex -2.050000e+001 -1.515451e+001  4.524472e+000
      vertex -2.050000e+001 -1.509369e+001  4.508856e+000
    endloop
  endfacet
  facet normal -1.000000e+000  0.000000e+000  -0.000000e+000
    outer loop
      vertex -2.050000e+001 -1.703657e+001  4.487781e+000
      vertex -2.050000e+001 -1.509369e+001  4.508856e+000
      vertex -2.050000e+001 -1.503139e+001  4.500987e+000
    endloop
  endfacet
  facet normal -1.000000e+000  0.000000e+000  0.000000e+000
    outer loop
      vertex -2.050000e+001 -1.703657e+001  4.487781e+000
      vertex -2.050000e+001 -1.503139e+001  4.500987e+000
      vertex -2.050000e+001 -1.506467e+001  2.900996e+000
    endloop
  endfacet
  facet normal -1.000000e+000  0.000000e+000  0.000000e+000
    outer loop
      vertex -2.050000e+001 -1.703657e+001  4.487781e+000
      vertex -2.050000e+001 -1.506467e+001  2.900996e+000
      vertex -2.050000e+001 -1.519376e+001  2.908958e+000
    endloop
  endfacet
  facet normal -1.000000e+000  0.000000e+000  0.000000e+000
    outer loop
      vertex -2.050000e+001 -1.703657e+001  4.487781e+000
      vertex -2.050000e+001 -1.519376e+001  2.908958e+000
      vertex -2.050000e+001 -1.532212e+001  2.924853e+000
    endloop
  endfacet
  facet normal -1.000000e+000  0.000000e+000  0.000000e+000
    outer loop
      vertex -2.050000e+001 -1.703657e+001  4.487781e+000
      vertex -2.050000e+001 -1.532212e+001  2.924853e+000
      vertex -2.050000e+001 -1.544926e+001  2.948619e+000
    endloop
  endfacet
  facet normal -1.000000e+000  0.000000e+000  0.000000e+000
    outer loop
      vertex -2.050000e+001 -1.703657e+001  4.487781e+000
      vertex -2.050000e+001 -1.544926e+001  2.948619e+000
      vertex -2.050000e+001 -1.557469e+001  2.980166e+000
    endloop
  endfacet
  facet normal -1.000000e+000  0.000000e+000  0.000000e+000
    outer loop
      vertex -2.050000e+001 -1.703657e+001  4.487781e+000
      vertex -2.050000e+001 -1.557469e+001  2.980166e+000
      vertex -2.050000e+001 -1.569794e+001  3.019376e+000
    endloop
  endfacet
  facet normal -1.000000e+000  0.000000e+000  0.000000e+000
    outer loop
      vertex -2.050000e+001 -1.703657e+001  4.487781e+000
      vertex -2.050000e+001 -1.569794e+001  3.019376e+000
      vertex -2.050000e+001 -1.581855e+001  3.066098e+000
    endloop
  endfacet
  facet normal -1.000000e+000  0.000000e+000  0.000000e+000
    outer loop
      vertex -2.050000e+001 -1.703657e+001  4.487781e+000
      vertex -2.050000e+001 -1.581855e+001  3.066098e+000
      vertex -2.050000e+001 -1.593605e+001  3.120157e+000
    endloop
  endfacet
  facet normal -1.000000e+000  0.000000e+000  0.000000e+000
    outer loop
      vertex -2.050000e+001 -1.703657e+001  4.487781e+000
      vertex -2.050000e+001 -1.593605e+001  3.120157e+000
      vertex -2.050000e+001 -1.605000e+001  3.181347e+000
    endloop
  endfacet
  facet normal -1.000000e+000  0.000000e+000  0.000000e+000
    outer loop
      vertex -2.050000e+001 -1.703657e+001  4.487781e+000
      vertex -2.050000e+001 -1.605000e+001  3.181347e+000
      vertex -2.050000e+001 -1.615997e+001  3.249435e+000
    endloop
  endfacet
  facet normal -1.000000e+000  0.000000e+000  0.000000e+000
    outer loop
      vertex -2.050000e+001 -1.703657e+001  4.487781e+000
      vertex -2.050000e+001 -1.615997e+001  3.249435e+000
      vertex -2.050000e+001 -1.626553e+001  3.324164e+000
    endloop
  endfacet
  facet normal -1.000000e+000  0.000000e+000  0.000000e+000
    outer loop
      vertex -2.050000e+001 -1.703657e+001  4.487781e+000
      vertex -2.050000e+001 -1.626553e+001  3.324164e+000
      vertex -2.050000e+001 -1.636630e+001  3.405250e+000
    endloop
  endfacet
  facet normal -1.000000e+000  0.000000e+000  0.000000e+000
    outer loop
      vertex -2.050000e+001 -1.703657e+001  4.487781e+000
      vertex -2.050000e+001 -1.636630e+001  3.405250e+000
      vertex -2.050000e+001 -1.646188e+001  3.492385e+000
    endloop
  endfacet
  facet normal -1.000000e+000  0.000000e+000  0.000000e+000
    outer loop
      vertex -2.050000e+001 -1.703657e+001  4.487781e+000
      vertex -2.050000e+001 -1.646188e+001  3.492385e+000
      vertex -2.050000e+001 -1.655192e+001  3.585239e+000
    endloop
  endfacet
  facet normal -1.000000e+000  0.000000e+000  0.000000e+000
    outer loop
      vertex -2.050000e+001 -1.703657e+001  4.487781e+000
      vertex -2.050000e+001 -1.655192e+001  3.585239e+000
      vertex -2.050000e+001 -1.663607e+001  3.683460e+000
    endloop
  endfacet
  facet normal -1.000000e+000  0.000000e+000  0.000000e+000
    outer loop
      vertex -2.050000e+001 -1.703657e+001  4.487781e+000
      vertex -2.050000e+001 -1.663607e+001  3.683460e+000
      vertex -2.050000e+001 -1.671401e+001  3.786675e+000
    endloop
  endfacet
  facet normal -1.000000e+000  0.000000e+000  0.000000e+000
    outer loop
      vertex -2.050000e+001 -1.703657e+001  4.487781e+000
      vertex -2.050000e+001 -1.671401e+001  3.786675e+000
      vertex -2.050000e+001 -1.678546e+001  3.894492e+000
    endloop
  endfacet
  facet normal -1.000000e+000  0.000000e+000  0.000000e+000
    outer loop
      vertex -2.050000e+001 -1.703657e+001  4.487781e+000
      vertex -2.050000e+001 -1.678546e+001  3.894492e+000
      vertex -2.050000e+001 -1.685013e+001  4.006504e+000
    endloop
  endfacet
  facet normal -1.000000e+000  0.000000e+000  0.000000e+000
    outer loop
      vertex -2.050000e+001 -1.703657e+001  4.487781e+000
      vertex -2.050000e+001 -1.685013e+001  4.006504e+000
      vertex -2.050000e+001 -1.690778e+001  4.122283e+000
    endloop
  endfacet
  facet normal -1.000000e+000  0.000000e+000  0.000000e+000
    outer loop
      vertex -2.050000e+001 -1.703657e+001  4.487781e+000
      vertex -2.050000e+001 -1.690778e+001  4.122283e+000
      vertex -2.050000e+001 -1.695819e+001  4.241393e+000
    endloop
  endfacet
  facet normal -1.000000e+000  0.000000e+000  0.000000e+000
    outer loop
      vertex -2.050000e+001 -1.703657e+001  4.487781e+000
      vertex -2.050000e+001 -1.695819e+001  4.241393e+000
      vertex -2.050000e+001 -1.700118e+001  4.363379e+000
    endloop
  endfacet
  facet normal -1.000000e+000  -0.000000e+000  0.000000e+000
    outer loop
      vertex -2.050000e+001 -1.496861e+001  4.500987e+000
      vertex -2.050000e+001 -1.296343e+001  4.487781e+000
      vertex -2.050000e+001 -1.299882e+001  4.363379e+000
    endloop
  endfacet
  facet normal -1.000000e+000  -0.000000e+000  0.000000e+000
    outer loop
      vertex -2.050000e+001 -1.496861e+001  4.500987e+000
      vertex -2.050000e+001 -1.299882e+001  4.363379e+000
      vertex -2.050000e+001 -1.304181e+001  4.241393e+000
    endloop
  endfacet
  facet normal -1.000000e+000  -0.000000e+000  0.000000e+000
    outer loop
      vertex -2.050000e+001 -1.496861e+001  4.500987e+000
      vertex -2.050000e+001 -1.304181e+001  4.241393e+000
      vertex -2.050000e+001 -1.309222e+001  4.122283e+000
    endloop
  endfacet
  facet normal -1.000000e+000  -0.000000e+000  0.000000e+000
    outer loop
      vertex -2.050000e+001 -1.496861e+001  4.500987e+000
      vertex -2.050000e+001 -1.309222e+001  4.122283e+000
      vertex -2.050000e+001 -1.314987e+001  4.006504e+000
    endloop
  endfacet
  facet normal -1.000000e+000  -0.000000e+000  0.000000e+000
    outer loop
      vertex -2.050000e+001 -1.496861e+001  4.500987e+000
      vertex -2.050000e+001 -1.314987e+001  4.006504e+000
      vertex -2.050000e+001 -1.321454e+001  3.894492e+000
    endloop
  endfacet
  facet normal -9.999999e-001  -0.000000e+000  0.000000e+000
    outer loop
      vertex -2.050000e+001 -1.496861e+001  4.500987e+000
      vertex -2.050000e+001 -1.321454e+001  3.894492e+000
      vertex -2.050000e+001 -1.328599e+001  3.786675e+000
    endloop
  endfacet
  facet normal -1.000000e+000  -0.000000e+000  0.000000e+000
    outer loop
      vertex -2.050000e+001 -1.496861e+001  4.500987e+000
      vertex -2.050000e+001 -1.328599e+001  3.786675e+000
      vertex -2.050000e+001 -1.336393e+001  3.683460e+000
    endloop
  endfacet
  facet normal -1.000000e+000  -0.000000e+000  0.000000e+000
    outer loop
      vertex -2.050000e+001 -1.496861e+001  4.500987e+000
      vertex -2.050000e+001 -1.336393e+001  3.683460e+000
      vertex -2.050000e+001 -1.344808e+001  3.585239e+000
    endloop
  endfacet
  facet normal -9.999999e-001  -0.000000e+000  0.000000e+000
    outer loop
      vertex -2.050000e+001 -1.496861e+001  4.500987e+000
      vertex -2.050000e+001 -1.344808e+001  3.585239e+000
      vertex -2.050000e+001 -1.353812e+001  3.492385e+000
    endloop
  endfacet
  facet normal -1.000000e+000  -0.000000e+000  0.000000e+000
    outer loop
      vertex -2.050000e+001 -1.496861e+001  4.500987e+000
      vertex -2.050000e+001 -1.353812e+001  3.492385e+000
      vertex -2.050000e+001 -1.363370e+001  3.405250e+000
    endloop
  endfacet
  facet normal -1.000000e+000  -0.000000e+000  0.000000e+000
    outer loop
      vertex -2.050000e+001 -1.496861e+001  4.500987e+000
      vertex -2.050000e+001 -1.363370e+001  3.405250e+000
      vertex -2.050000e+001 -1.373447e+001  3.324164e+000
    endloop
  endfacet
  facet normal -9.999999e-001  -0.000000e+000  0.000000e+000
    outer loop
      vertex -2.050000e+001 -1.496861e+001  4.500987e+000
      vertex -2.050000e+001 -1.373447e+001  3.324164e+000
      vertex -2.050000e+001 -1.384003e+001  3.249435e+000
    endloop
  endfacet
  facet normal -1.000000e+000  -0.000000e+000  0.000000e+000
    outer loop
      vertex -2.050000e+001 -1.496861e+001  4.500987e+000
      vertex -2.050000e+001 -1.384003e+001  3.249435e+000
      vertex -2.050000e+001 -1.395000e+001  3.181347e+000
    endloop
  endfacet
  facet normal -1.000000e+000  -0.000000e+000  0.000000e+000
    outer loop
      vertex -2.050000e+001 -1.496861e+001  4.500987e+000
      vertex -2.050000e+001 -1.395000e+001  3.181347e+000
      vertex -2.050000e+001 -1.406395e+001  3.120157e+000
    endloop
  endfacet
  facet normal -1.000000e+000  -0.000000e+000  0.000000e+000
    outer loop
      vertex -2.050000e+001 -1.496861e+001  4.500987e+000
      vertex -2.050000e+001 -1.406395e+001  3.120157e+000
      vertex -2.050000e+001 -1.418145e+001  3.066098e+000
    endloop
  endfacet
  facet normal -1.000000e+000  -0.000000e+000  0.000000e+000
    outer loop
      vertex -2.050000e+001 -1.496861e+001  4.500987e+000
      vertex -2.050000e+001 -1.418145e+001  3.066098e+000
      vertex -2.050000e+001 -1.430206e+001  3.019376e+000
    endloop
  endfacet
  facet normal -1.000000e+000  -0.000000e+000  0.000000e+000
    outer loop
      vertex -2.050000e+001 -1.496861e+001  4.500987e+000
      vertex -2.050000e+001 -1.430206e+001  3.019376e+000
      vertex -2.050000e+001 -1.442531e+001  2.980166e+000
    endloop
  endfacet
  facet normal -1.000000e+000  -0.000000e+000  0.000000e+000
    outer loop
      vertex -2.050000e+001 -1.496861e+001  4.500987e+000
      vertex -2.050000e+001 -1.442531e+001  2.980166e+000
      vertex -2.050000e+001 -1.455074e+001  2.948619e+000
    endloop
  endfacet
  facet normal -1.000000e+000  -0.000000e+000  0.000000e+000
    outer loop
      vertex -2.050000e+001 -1.496861e+001  4.500987e+000
      vertex -2.050000e+001 -1.455074e+001  2.948619e+000
      vertex -2.050000e+001 -1.467788e+001  2.924853e+000
    endloop
  endfacet
  facet normal -1.000000e+000  -0.000000e+000  0.000000e+000
    outer loop
      vertex -2.050000e+001 -1.496861e+001  4.500987e+000
      vertex -2.050000e+001 -1.467788e+001  2.924853e+000
      vertex -2.050000e+001 -1.480624e+001  2.908958e+000
    endloop
  endfacet
  facet normal -1.000000e+000  -0.000000e+000  0.000000e+000
    outer loop
      vertex -2.050000e+001 -1.496861e+001  4.500987e+000
      vertex -2.050000e+001 -1.480624e+001  2.908958e+000
      vertex -2.050000e+001 -1.493533e+001  2.900996e+000
    endloop
  endfacet
  facet normal -1.000000e+000  0.000000e+000  0.000000e+000
    outer loop
      vertex -2.050000e+001 -1.496861e+001  4.500987e+000
      vertex -2.050000e+001 -1.493533e+001  2.900996e+000
      vertex -2.050000e+001 -1.506467e+001  2.900996e+000
    endloop
  endfacet
  facet normal -1.000000e+000  0.000000e+000  0.000000e+000
    outer loop
      vertex -2.050000e+001 -1.496861e+001  4.500987e+000
      vertex -2.050000e+001 -1.506467e+001  2.900996e+000
      vertex -2.050000e+001 -1.503139e+001  4.500987e+000
    endloop
  endfacet
  facet normal -1.000000e+000  0.000000e+000  -0.000000e+000
    outer loop
      vertex -2.050000e+001 -1.703657e+001  5.512219e+000
      vertex -2.050000e+001 -1.700118e+001  5.636621e+000
      vertex -2.050000e+001 -1.695819e+001  5.758607e+000
    endloop
  endfacet
  facet normal -1.000000e+000  0.000000e+000  -0.000000e+000
    outer loop
      vertex -2.050000e+001 -1.703657e+001  5.512219e+000
      vertex -2.050000e+001 -1.695819e+001  5.758607e+000
      vertex -2.050000e+001 -1.690778e+001  5.877717e+000
    endloop
  endfacet
  facet normal -9.999999e-001  0.000000e+000  -0.000000e+000
    outer loop
      vertex -2.050000e+001 -1.703657e+001  5.512219e+000
      vertex -2.050000e+001 -1.690778e+001  5.877717e+000
      vertex -2.050000e+001 -1.685013e+001  5.993496e+000
    endloop
  endfacet
  facet normal -1.000000e+000  0.000000e+000  -0.000000e+000
    outer loop
      vertex -2.050000e+001 -1.703657e+001  5.512219e+000
      vertex -2.050000e+001 -1.685013e+001  5.993496e+000
      vertex -2.050000e+001 -1.678546e+001  6.105507e+000
    endloop
  endfacet
  facet normal -9.999999e-001  0.000000e+000  -0.000000e+000
    outer loop
      vertex -2.050000e+001 -1.703657e+001  5.512219e+000
      vertex -2.050000e+001 -1.678546e+001  6.105507e+000
      vertex -2.050000e+001 -1.671401e+001  6.213325e+000
    endloop
  endfacet
  facet normal -1.000000e+000  0.000000e+000  -0.000000e+000
    outer loop
      vertex -2.050000e+001 -1.703657e+001  5.512219e+000
      vertex -2.050000e+001 -1.671401e+001  6.213325e+000
      vertex -2.050000e+001 -1.663607e+001  6.316540e+000
    endloop
  endfacet
  facet normal -1.000000e+000  0.000000e+000  -0.000000e+000
    outer loop
      vertex -2.050000e+001 -1.703657e+001  5.512219e+000
      vertex -2.050000e+001 -1.663607e+001  6.316540e+000
      vertex -2.050000e+001 -1.655192e+001  6.414761e+000
    endloop
  endfacet
  facet normal -1.000000e+000  0.000000e+000  -0.000000e+000
    outer loop
      vertex -2.050000e+001 -1.703657e+001  5.512219e+000
      vertex -2.050000e+001 -1.655192e+001  6.414761e+000
      vertex -2.050000e+001 -1.646188e+001  6.507615e+000
    endloop
  endfacet
  facet normal -1.000000e+000  0.000000e+000  -0.000000e+000
    outer loop
      vertex -2.050000e+001 -1.703657e+001  5.512219e+000
      vertex -2.050000e+001 -1.646188e+001  6.507615e+000
      vertex -2.050000e+001 -1.636630e+001  6.594750e+000
    endloop
  endfacet
  facet normal -1.000000e+000  0.000000e+000  -0.000000e+000
    outer loop
      vertex -2.050000e+001 -1.703657e+001  5.512219e+000
      vertex -2.050000e+001 -1.636630e+001  6.594750e+000
      vertex -2.050000e+001 -1.626553e+001  6.675836e+000
    endloop
  endfacet
  facet normal -1.000000e+000  0.000000e+000  -0.000000e+000
    outer loop
      vertex -2.050000e+001 -1.703657e+001  5.512219e+000
      vertex -2.050000e+001 -1.626553e+001  6.675836e+000
      vertex -2.050000e+001 -1.615997e+001  6.750565e+000
    endloop
  endfacet
  facet normal -1.000000e+000  0.000000e+000  -0.000000e+000
    outer loop
      vertex -2.050000e+001 -1.703657e+001  5.512219e+000
      vertex -2.050000e+001 -1.615997e+001  6.750565e+000
      vertex -2.050000e+001 -1.605000e+001  6.818654e+000
    endloop
  endfacet
  facet normal -1.000000e+000  0.000000e+000  -0.000000e+000
    outer loop
      vertex -2.050000e+001 -1.703657e+001  5.512219e+000
      vertex -2.050000e+001 -1.605000e+001  6.818654e+000
      vertex -2.050000e+001 -1.593605e+001  6.879843e+000
    endloop
  endfacet
  facet normal -1.000000e+000  0.000000e+000  -0.000000e+000
    outer loop
      vertex -2.050000e+001 -1.703657e+001  5.512219e+000
      vertex -2.050000e+001 -1.593605e+001  6.879843e+000
      vertex -2.050000e+001 -1.581855e+001  6.933902e+000
    endloop
  endfacet
  facet normal -1.000000e+000  0.000000e+000  -0.000000e+000
    outer loop
      vertex -2.050000e+001 -1.703657e+001  5.512219e+000
      vertex -2.050000e+001 -1.581855e+001  6.933902e+000
      vertex -2.050000e+001 -1.569794e+001  6.980624e+000
    endloop
  endfacet
  facet normal -1.000000e+000  0.000000e+000  -0.000000e+000
    outer loop
      vertex -2.050000e+001 -1.703657e+001  5.512219e+000
      vertex -2.050000e+001 -1.569794e+001  6.980624e+000
      vertex -2.050000e+001 -1.557469e+001  7.019834e+000
    endloop
  endfacet
  facet normal -1.000000e+000  0.000000e+000  -0.000000e+000
    outer loop
      vertex -2.050000e+001 -1.703657e+001  5.512219e+000
      vertex -2.050000e+001 -1.557469e+001  7.019834e+000
      vertex -2.050000e+001 -1.544926e+001  7.051382e+000
    endloop
  endfacet
  facet normal -1.000000e+000  0.000000e+000  -0.000000e+000
    outer loop
      vertex -2.050000e+001 -1.703657e+001  5.512219e+000
      vertex -2.050000e+001 -1.544926e+001  7.051382e+000
      vertex -2.050000e+001 -1.532212e+001  7.075148e+000
    endloop
  endfacet
  facet normal -9.999999e-001  0.000000e+000  -0.000000e+000
    outer loop
      vertex -2.050000e+001 -1.703657e+001  5.512219e+000
      vertex -2.050000e+001 -1.532212e+001  7.075148e+000
      vertex -2.050000e+001 -1.519376e+001  7.091042e+000
    endloop
  endfacet
  facet normal -9.999999e-001  0.000000e+000  -0.000000e+000
    outer loop
      vertex -2.050000e+001 -1.703657e+001  5.512219e+000
      vertex -2.050000e+001 -1.519376e+001  7.091042e+000
      vertex -2.050000e+001 -1.506467e+001  7.099004e+000
    endloop
  endfacet
  facet normal -1.000000e+000  0.000000e+000  -0.000000e+000
    outer loop
      vertex -2.050000e+001 -1.703657e+001  5.512219e+000
      vertex -2.050000e+001 -1.506467e+001  7.099004e+000
      vertex -2.050000e+001 -1.503139e+001  5.499013e+000
    endloop
  endfacet
  facet normal -1.000000e+000  -0.000000e+000  0.000000e+000
    outer loop
      vertex -2.050000e+001 -1.703657e+001  5.512219e+000
      vertex -2.050000e+001 -1.503139e+001  5.499013e+000
      vertex -2.050000e+001 -1.706424e+001  5.385874e+000
    endloop
  endfacet
  facet normal -1.000000e+000  0.000000e+000  0.000000e+000
    outer loop
      vertex -2.050000e+001 -1.496861e+001  5.499013e+000
      vertex -2.050000e+001 -1.503139e+001  5.499013e+000
      vertex -2.050000e+001 -1.506467e+001  7.099004e+000
    endloop
  endfacet
  facet normal -1.000000e+000  0.000000e+000  0.000000e+000
    outer loop
      vertex -2.050000e+001 -1.496861e+001  5.499013e+000
      vertex -2.050000e+001 -1.506467e+001  7.099004e+000
      vertex -2.050000e+001 -1.493533e+001  7.099004e+000
    endloop
  endfacet
  facet normal -1.000000e+000  0.000000e+000  -0.000000e+000
    outer loop
      vertex -2.050000e+001 -1.496861e+001  5.499013e+000
      vertex -2.050000e+001 -1.493533e+001  7.099004e+000
      vertex -2.050000e+001 -1.480624e+001  7.091042e+000
    endloop
  endfacet
  facet normal -1.000000e+000  0.000000e+000  -0.000000e+000
    outer loop
      vertex -2.050000e+001 -1.496861e+001  5.499013e+000
      vertex -2.050000e+001 -1.480624e+001  7.091042e+000
      vertex -2.050000e+001 -1.467788e+001  7.075148e+000
    endloop
  endfacet
  facet normal -1.000000e+000  0.000000e+000  -0.000000e+000
    outer loop
      vertex -2.050000e+001 -1.496861e+001  5.499013e+000
      vertex -2.050000e+001 -1.467788e+001  7.075148e+000
      vertex -2.050000e+001 -1.455074e+001  7.051382e+000
    endloop
  endfacet
  facet normal -1.000000e+000  0.000000e+000  -0.000000e+000
    outer loop
      vertex -2.050000e+001 -1.496861e+001  5.499013e+000
      vertex -2.050000e+001 -1.455074e+001  7.051382e+000
      vertex -2.050000e+001 -1.442531e+001  7.019834e+000
    endloop
  endfacet
  facet normal -9.999999e-001  0.000000e+000  -0.000000e+000
    outer loop
      vertex -2.050000e+001 -1.496861e+001  5.499013e+000
      vertex -2.050000e+001 -1.442531e+001  7.019834e+000
      vertex -2.050000e+001 -1.430206e+001  6.980624e+000
    endloop
  endfacet
  facet normal -1.000000e+000  0.000000e+000  -0.000000e+000
    outer loop
      vertex -2.050000e+001 -1.496861e+001  5.499013e+000
      vertex -2.050000e+001 -1.430206e+001  6.980624e+000
      vertex -2.050000e+001 -1.418145e+001  6.933902e+000
    endloop
  endfacet
  facet normal -1.000000e+000  0.000000e+000  -0.000000e+000
    outer loop
      vertex -2.050000e+001 -1.496861e+001  5.499013e+000
      vertex -2.050000e+001 -1.418145e+001  6.933902e+000
      vertex -2.050000e+001 -1.406395e+001  6.879843e+000
    endloop
  endfacet
  facet normal -1.000000e+000  0.000000e+000  -0.000000e+000
    outer loop
      vertex -2.050000e+001 -1.496861e+001  5.499013e+000
      vertex -2.050000e+001 -1.406395e+001  6.879843e+000
      vertex -2.050000e+001 -1.395000e+001  6.818654e+000
    endloop
  endfacet
  facet normal -1.000000e+000  0.000000e+000  -0.000000e+000
    outer loop
      vertex -2.050000e+001 -1.496861e+001  5.499013e+000
      vertex -2.050000e+001 -1.395000e+001  6.818654e+000
      vertex -2.050000e+001 -1.384003e+001  6.750565e+000
    endloop
  endfacet
  facet normal -1.000000e+000  0.000000e+000  -0.000000e+000
    outer loop
      vertex -2.050000e+001 -1.496861e+001  5.499013e+000
      vertex -2.050000e+001 -1.384003e+001  6.750565e+000
      vertex -2.050000e+001 -1.373447e+001  6.675836e+000
    endloop
  endfacet
  facet normal -1.000000e+000  0.000000e+000  -0.000000e+000
    outer loop
      vertex -2.050000e+001 -1.496861e+001  5.499013e+000
      vertex -2.050000e+001 -1.373447e+001  6.675836e+000
      vertex -2.050000e+001 -1.363370e+001  6.594750e+000
    endloop
  endfacet
  facet normal -1.000000e+000  0.000000e+000  -0.000000e+000
    outer loop
      vertex -2.050000e+001 -1.496861e+001  5.499013e+000
      vertex -2.050000e+001 -1.363370e+001  6.594750e+000
      vertex -2.050000e+001 -1.353812e+001  6.507615e+000
    endloop
  endfacet
  facet normal -1.000000e+000  0.000000e+000  -0.000000e+000
    outer loop
      vertex -2.050000e+001 -1.496861e+001  5.499013e+000
      vertex -2.050000e+001 -1.353812e+001  6.507615e+000
      vertex -2.050000e+001 -1.344808e+001  6.414761e+000
    endloop
  endfacet
  facet normal -1.000000e+000  0.000000e+000  -0.000000e+000
    outer loop
      vertex -2.050000e+001 -1.496861e+001  5.499013e+000
      vertex -2.050000e+001 -1.344808e+001  6.414761e+000
      vertex -2.050000e+001 -1.336393e+001  6.316540e+000
    endloop
  endfacet
  facet normal -9.999999e-001  0.000000e+000  -0.000000e+000
    outer loop
      vertex -2.050000e+001 -1.496861e+001  5.499013e+000
      vertex -2.050000e+001 -1.336393e+001  6.316540e+000
      vertex -2.050000e+001 -1.328599e+001  6.213325e+000
    endloop
  endfacet
  facet normal -1.000000e+000  0.000000e+000  -0.000000e+000
    outer loop
      vertex -2.050000e+001 -1.496861e+001  5.499013e+000
      vertex -2.050000e+001 -1.328599e+001  6.213325e+000
      vertex -2.050000e+001 -1.321454e+001  6.105507e+000
    endloop
  endfacet
  facet normal -1.000000e+000  0.000000e+000  -0.000000e+000
    outer loop
      vertex -2.050000e+001 -1.496861e+001  5.499013e+000
      vertex -2.050000e+001 -1.321454e+001  6.105507e+000
      vertex -2.050000e+001 -1.314987e+001  5.993496e+000
    endloop
  endfacet
  facet normal -1.000000e+000  0.000000e+000  -0.000000e+000
    outer loop
      vertex -2.050000e+001 -1.496861e+001  5.499013e+000
      vertex -2.050000e+001 -1.314987e+001  5.993496e+000
      vertex -2.050000e+001 -1.309222e+001  5.877717e+000
    endloop
  endfacet
  facet normal -9.999999e-001  0.000000e+000  -0.000000e+000
    outer loop
      vertex -2.050000e+001 -1.496861e+001  5.499013e+000
      vertex -2.050000e+001 -1.309222e+001  5.877717e+000
      vertex -2.050000e+001 -1.304181e+001  5.758607e+000
    endloop
  endfacet
  facet normal -1.000000e+000  0.000000e+000  -0.000000e+000
    outer loop
      vertex -2.050000e+001 -1.496861e+001  5.499013e+000
      vertex -2.050000e+001 -1.304181e+001  5.758607e+000
      vertex -2.050000e+001 -1.299882e+001  5.636621e+000
    endloop
  endfacet
  facet normal -1.000000e+000  0.000000e+000  -0.000000e+000
    outer loop
      vertex -2.050000e+001 -1.496861e+001  5.499013e+000
      vertex -2.050000e+001 -1.299882e+001  5.636621e+000
      vertex -2.050000e+001 -1.296343e+001  5.512219e+000
    endloop
  endfacet
  facet normal -1.000000e+000  0.000000e+000  -0.000000e+000
    outer loop
      vertex -2.050000e+001 -1.496861e+001  5.499013e+000
      vertex -2.050000e+001 -1.296343e+001  5.512219e+000
      vertex -2.050000e+001 -1.293576e+001  5.385874e+000
    endloop
  endfacet
  facet normal -1.000000e+000  0.000000e+000  0.000000e+000
    outer loop
      vertex -2.050000e+001 -1.706424e+001  5.385874e+000
      vertex -2.050000e+001 -1.503139e+001  5.499013e+000
      vertex -2.050000e+001 -1.509369e+001  5.491144e+000
    endloop
  endfacet
  facet normal -1.000000e+000  0.000000e+000  0.000000e+000
    outer loop
      vertex -2.050000e+001 -1.706424e+001  5.385874e+000
      vertex -2.050000e+001 -1.509369e+001  5.491144e+000
      vertex -2.050000e+001 -1.515451e+001  5.475528e+000
    endloop
  endfacet
  facet normal -1.000000e+000  0.000000e+000  0.000000e+000
    outer loop
      vertex -2.050000e+001 -1.706424e+001  5.385874e+000
      vertex -2.050000e+001 -1.515451e+001  5.475528e+000
      vertex -2.050000e+001 -1.521289e+001  5.452414e+000
    endloop
  endfacet
  facet normal -1.000000e+000  0.000000e+000  0.000000e+000
    outer loop
      vertex -2.050000e+001 -1.706424e+001  5.385874e+000
      vertex -2.050000e+001 -1.521289e+001  5.452414e+000
      vertex -2.050000e+001 -1.526791e+001  5.422164e+000
    endloop
  endfacet
  facet normal -1.000000e+000  0.000000e+000  0.000000e+000
    outer loop
      vertex -2.050000e+001 -1.706424e+001  5.385874e+000
      vertex -2.050000e+001 -1.526791e+001  5.422164e+000
      vertex -2.050000e+001 -1.531871e+001  5.385257e+000
    endloop
  endfacet
  facet normal -9.999999e-001  0.000000e+000  -0.000000e+000
    outer loop
      vertex -2.050000e+001 -1.708408e+001  5.258065e+000
      vertex -2.050000e+001 -1.706424e+001  5.385874e+000
      vertex -2.050000e+001 -1.531871e+001  5.385257e+000
    endloop
  endfacet
  facet normal -1.000000e+000  0.000000e+000  0.000000e+000
    outer loop
      vertex -2.050000e+001 -1.708408e+001  5.258065e+000
      vertex -2.050000e+001 -1.531871e+001  5.385257e+000
      vertex -2.050000e+001 -1.536448e+001  5.342274e+000
    endloop
  endfacet
  facet normal -1.000000e+000  0.000000e+000  0.000000e+000
    outer loop
      vertex -2.050000e+001 -1.708408e+001  5.258065e+000
      vertex -2.050000e+001 -1.536448e+001  5.342274e+000
      vertex -2.050000e+001 -1.540451e+001  5.293893e+000
    endloop
  endfacet
  facet normal -1.000000e+000  0.000000e+000  0.000000e+000
    outer loop
      vertex -2.050000e+001 -1.708408e+001  5.258065e+000
      vertex -2.050000e+001 -1.540451e+001  5.293893e+000
      vertex -2.050000e+001 -1.543815e+001  5.240877e+000
    endloop
  endfacet
  facet normal -1.000000e+000  -0.000000e+000  0.000000e+000
    outer loop
      vertex -2.050000e+001 -1.708408e+001  5.258065e+000
      vertex -2.050000e+001 -1.543815e+001  5.240877e+000
      vertex -2.050000e+001 -1.546489e+001  5.184062e+000
    endloop
  endfacet
  facet normal -1.000000e+000  -0.000000e+000  0.000000e+000
    outer loop
      vertex -2.050000e+001 -1.708408e+001  5.258065e+000
      vertex -2.050000e+001 -1.546489e+001  5.184062e+000
      vertex -2.050000e+001 -1.709602e+001  5.129278e+000
    endloop
  endfacet
  facet normal -1.000000e+000  0.000000e+000  0.000000e+000
    outer loop
      vertex -2.050000e+001 -1.709602e+001  4.870722e+000
      vertex -2.050000e+001 -1.710000e+001  5.000000e+000
      vertex -2.050000e+001 -1.550000e+001  5.000000e+000
    endloop
  endfacet
  facet normal -1.000000e+000  0.000000e+000  -0.000000e+000
    outer loop
      vertex -2.050000e+001 -1.709602e+001  4.870722e+000
      vertex -2.050000e+001 -1.550000e+001  5.000000e+000
      vertex -2.050000e+001 -1.549606e+001  4.937334e+000
    endloop
  endfacet
  facet normal -9.999999e-001  0.000000e+000  -0.000000e+000
    outer loop
      vertex -2.050000e+001 -1.709602e+001  4.870722e+000
      vertex -2.050000e+001 -1.549606e+001  4.937334e+000
      vertex -2.050000e+001 -1.548429e+001  4.875655e+000
    endloop
  endfacet
  facet normal -1.000000e+000  0.000000e+000  -0.000000e+000
    outer loop
      vertex -2.050000e+001 -1.709602e+001  4.870722e+000
      vertex -2.050000e+001 -1.548429e+001  4.875655e+000
      vertex -2.050000e+001 -1.546489e+001  4.815938e+000
    endloop
  endfacet
  facet normal -1.000000e+000  -0.000000e+000  0.000000e+000
    outer loop
      vertex -2.050000e+001 -1.709602e+001  4.870722e+000
      vertex -2.050000e+001 -1.546489e+001  4.815938e+000
      vertex -2.050000e+001 -1.708408e+001  4.741935e+000
    endloop
  endfacet
  facet normal -1.000000e+000  0.000000e+000  0.000000e+000
    outer loop
      vertex -2.050000e+001 -1.293576e+001  5.385874e+000
      vertex -2.050000e+001 -1.291592e+001  5.258065e+000
      vertex -2.050000e+001 -1.463552e+001  5.342274e+000
    endloop
  endfacet
  facet normal -1.000000e+000  0.000000e+000  0.000000e+000
    outer loop
      vertex -2.050000e+001 -1.293576e+001  5.385874e+000
      vertex -2.050000e+001 -1.463552e+001  5.342274e+000
      vertex -2.050000e+001 -1.468129e+001  5.385257e+000
    endloop
  endfacet
  facet normal -1.000000e+000  0.000000e+000  0.000000e+000
    outer loop
      vertex -2.050000e+001 -1.293576e+001  5.385874e+000
      vertex -2.050000e+001 -1.468129e+001  5.385257e+000
      vertex -2.050000e+001 -1.473209e+001  5.422164e+000
    endloop
  endfacet
  facet normal -1.000000e+000  0.000000e+000  0.000000e+000
    outer loop
      vertex -2.050000e+001 -1.293576e+001  5.385874e+000
      vertex -2.050000e+001 -1.473209e+001  5.422164e+000
      vertex -2.050000e+001 -1.478711e+001  5.452414e+000
    endloop
  endfacet
  facet normal -1.000000e+000  0.000000e+000  0.000000e+000
    outer loop
      vertex -2.050000e+001 -1.293576e+001  5.385874e+000
      vertex -2.050000e+001 -1.478711e+001  5.452414e+000
      vertex -2.050000e+001 -1.484549e+001  5.475528e+000
    endloop
  endfacet
  facet normal -1.000000e+000  0.000000e+000  0.000000e+000
    outer loop
      vertex -2.050000e+001 -1.293576e+001  5.385874e+000
      vertex -2.050000e+001 -1.484549e+001  5.475528e+000
      vertex -2.050000e+001 -1.490631e+001  5.491144e+000
    endloop
  endfacet
  facet normal -1.000000e+000  0.000000e+000  0.000000e+000
    outer loop
      vertex -2.050000e+001 -1.293576e+001  5.385874e+000
      vertex -2.050000e+001 -1.490631e+001  5.491144e+000
      vertex -2.050000e+001 -1.496861e+001  5.499013e+000
    endloop
  endfacet
  facet normal -1.000000e+000  0.000000e+000  0.000000e+000
    outer loop
      vertex -2.050000e+001 -1.296343e+001  4.487781e+000
      vertex -2.050000e+001 -1.496861e+001  4.500987e+000
      vertex -2.050000e+001 -1.490631e+001  4.508856e+000
    endloop
  endfacet
  facet normal -1.000000e+000  0.000000e+000  0.000000e+000
    outer loop
      vertex -2.050000e+001 -1.296343e+001  4.487781e+000
      vertex -2.050000e+001 -1.490631e+001  4.508856e+000
      vertex -2.050000e+001 -1.484549e+001  4.524472e+000
    endloop
  endfacet
  facet normal -9.999999e-001  0.000000e+000  0.000000e+000
    outer loop
      vertex -2.050000e+001 -1.296343e+001  4.487781e+000
      vertex -2.050000e+001 -1.484549e+001  4.524472e+000
      vertex -2.050000e+001 -1.478711e+001  4.547586e+000
    endloop
  endfacet
  facet normal -1.000000e+000  0.000000e+000  0.000000e+000
    outer loop
      vertex -2.050000e+001 -1.296343e+001  4.487781e+000
      vertex -2.050000e+001 -1.478711e+001  4.547586e+000
      vertex -2.050000e+001 -1.473209e+001  4.577836e+000
    endloop
  endfacet
  facet normal -1.000000e+000  0.000000e+000  0.000000e+000
    outer loop
      vertex -2.050000e+001 -1.296343e+001  4.487781e+000
      vertex -2.050000e+001 -1.473209e+001  4.577836e+000
      vertex -2.050000e+001 -1.468129e+001  4.614743e+000
    endloop
  endfacet
  facet normal -1.000000e+000  0.000000e+000  0.000000e+000
    outer loop
      vertex -2.050000e+001 -1.296343e+001  4.487781e+000
      vertex -2.050000e+001 -1.468129e+001  4.614743e+000
      vertex -2.050000e+001 -1.293576e+001  4.614126e+000
    endloop
  endfacet
  facet normal -1.000000e+000  0.000000e+000  0.000000e+000
    outer loop
      vertex -2.050000e+001 -1.546489e+001  5.184062e+000
      vertex -2.050000e+001 -1.548429e+001  5.124345e+000
      vertex -2.050000e+001 -1.709602e+001  5.129278e+000
    endloop
  endfacet
  facet normal -9.999999e-001  0.000000e+000  0.000000e+000
    outer loop
      vertex -2.050000e+001 -1.709602e+001  5.129278e+000
      vertex -2.050000e+001 -1.548429e+001  5.124345e+000
      vertex -2.050000e+001 -1.549606e+001  5.062666e+000
    endloop
  endfacet
  facet normal -1.000000e+000  -0.000000e+000  0.000000e+000
    outer loop
      vertex -2.050000e+001 -1.709602e+001  5.129278e+000
      vertex -2.050000e+001 -1.549606e+001  5.062666e+000
      vertex -2.050000e+001 -1.710000e+001  5.000000e+000
    endloop
  endfacet
  facet normal -1.000000e+000  -0.000000e+000  0.000000e+000
    outer loop
      vertex -2.050000e+001 -1.546489e+001  4.815938e+000
      vertex -2.050000e+001 -1.543815e+001  4.759123e+000
      vertex -2.050000e+001 -1.708408e+001  4.741935e+000
    endloop
  endfacet
  facet normal -1.000000e+000  0.000000e+000  0.000000e+000
    outer loop
      vertex -2.050000e+001 -1.708408e+001  4.741935e+000
      vertex -2.050000e+001 -1.543815e+001  4.759123e+000
      vertex -2.050000e+001 -1.540451e+001  4.706107e+000
    endloop
  endfacet
  facet normal -1.000000e+000  -0.000000e+000  0.000000e+000
    outer loop
      vertex -2.050000e+001 -1.708408e+001  4.741935e+000
      vertex -2.050000e+001 -1.540451e+001  4.706107e+000
      vertex -2.050000e+001 -1.706424e+001  4.614126e+000
    endloop
  endfacet
  facet normal -1.000000e+000  -0.000000e+000  0.000000e+000
    outer loop
      vertex -2.050000e+001 -1.459549e+001  5.293893e+000
      vertex -2.050000e+001 -1.291592e+001  5.258065e+000
      vertex -2.050000e+001 -1.456185e+001  5.240877e+000
    endloop
  endfacet
  facet normal -1.000000e+000  0.000000e+000  0.000000e+000
    outer loop
      vertex -2.050000e+001 -1.456185e+001  5.240877e+000
      vertex -2.050000e+001 -1.291592e+001  5.258065e+000
      vertex -2.050000e+001 -1.290398e+001  5.129278e+000
    endloop
  endfacet
  facet normal -1.000000e+000  0.000000e+000  0.000000e+000
    outer loop
      vertex -2.050000e+001 -1.456185e+001  5.240877e+000
      vertex -2.050000e+001 -1.290398e+001  5.129278e+000
      vertex -2.050000e+001 -1.453511e+001  5.184062e+000
    endloop
  endfacet
  facet normal -9.999999e-001  0.000000e+000  0.000000e+000
    outer loop
      vertex -2.050000e+001 -1.450000e+001  5.000000e+000
      vertex -2.050000e+001 -1.450394e+001  5.062666e+000
      vertex -2.050000e+001 -1.290000e+001  5.000000e+000
    endloop
  endfacet
  facet normal -1.000000e+000  0.000000e+000  0.000000e+000
    outer loop
      vertex -2.050000e+001 -1.290000e+001  5.000000e+000
      vertex -2.050000e+001 -1.450394e+001  5.062666e+000
      vertex -2.050000e+001 -1.451571e+001  5.124345e+000
    endloop
  endfacet
  facet normal -1.000000e+000  0.000000e+000  0.000000e+000
    outer loop
      vertex -2.050000e+001 -1.290000e+001  5.000000e+000
      vertex -2.050000e+001 -1.451571e+001  5.124345e+000
      vertex -2.050000e+001 -1.290398e+001  5.129278e+000
    endloop
  endfacet
  facet normal -1.000000e+000  0.000000e+000  -0.000000e+000
    outer loop
      vertex -2.050000e+001 -1.451571e+001  4.875655e+000
      vertex -2.050000e+001 -1.450394e+001  4.937334e+000
      vertex -2.050000e+001 -1.290398e+001  4.870722e+000
    endloop
  endfacet
  facet normal -1.000000e+000  0.000000e+000  0.000000e+000
    outer loop
      vertex -2.050000e+001 -1.290398e+001  4.870722e+000
      vertex -2.050000e+001 -1.450394e+001  4.937334e+000
      vertex -2.050000e+001 -1.450000e+001  5.000000e+000
    endloop
  endfacet
  facet normal -1.000000e+000  0.000000e+000  0.000000e+000
    outer loop
      vertex -2.050000e+001 -1.290398e+001  4.870722e+000
      vertex -2.050000e+001 -1.450000e+001  5.000000e+000
      vertex -2.050000e+001 -1.290000e+001  5.000000e+000
    endloop
  endfacet
  facet normal -1.000000e+000  0.000000e+000  -0.000000e+000
    outer loop
      vertex -2.050000e+001 -1.456185e+001  4.759123e+000
      vertex -2.050000e+001 -1.453511e+001  4.815938e+000
      vertex -2.050000e+001 -1.291592e+001  4.741935e+000
    endloop
  endfacet
  facet normal -1.000000e+000  0.000000e+000  0.000000e+000
    outer loop
      vertex -2.050000e+001 -1.291592e+001  4.741935e+000
      vertex -2.050000e+001 -1.453511e+001  4.815938e+000
      vertex -2.050000e+001 -1.451571e+001  4.875655e+000
    endloop
  endfacet
  facet normal -1.000000e+000  0.000000e+000  0.000000e+000
    outer loop
      vertex -2.050000e+001 -1.291592e+001  4.741935e+000
      vertex -2.050000e+001 -1.451571e+001  4.875655e+000
      vertex -2.050000e+001 -1.290398e+001  4.870722e+000
    endloop
  endfacet
  facet normal -1.000000e+000  0.000000e+000  -0.000000e+000
    outer loop
      vertex -2.050000e+001 -1.463552e+001  4.657726e+000
      vertex -2.050000e+001 -1.459549e+001  4.706107e+000
      vertex -2.050000e+001 -1.293576e+001  4.614126e+000
    endloop
  endfacet
  facet normal -1.000000e+000  0.000000e+000  0.000000e+000
    outer loop
      vertex -2.050000e+001 -1.293576e+001  4.614126e+000
      vertex -2.050000e+001 -1.459549e+001  4.706107e+000
      vertex -2.050000e+001 -1.456185e+001  4.759123e+000
    endloop
  endfacet
  facet normal -9.999999e-001  0.000000e+000  0.000000e+000
    outer loop
      vertex -2.050000e+001 -1.293576e+001  4.614126e+000
      vertex -2.050000e+001 -1.456185e+001  4.759123e+000
      vertex -2.050000e+001 -1.291592e+001  4.741935e+000
    endloop
  endfacet
  facet normal  2.038143e-001  8.824447e-001  4.239704e-001
    outer loop
      vertex -2.050000e+001 -1.543815e+001  4.759123e+000
      vertex -1.930000e+001 -1.569134e+001  4.709237e+000
      vertex -1.930000e+001 -1.565903e+001  4.641981e+000
    endloop
  endfacet
  facet normal  2.042153e-001  8.857553e-001  4.168137e-001
    outer loop
      vertex -2.050000e+001 -1.546489e+001  4.815938e+000
      vertex -1.930000e+001 -1.569134e+001  4.709237e+000
      vertex -2.050000e+001 -1.543815e+001  4.759123e+000
    endloop
  endfacet
  facet normal  2.053846e-001  7.802579e-001  5.907746e-001
    outer loop
      vertex -1.930000e+001 -1.562019e+001  4.578268e+000
      vertex -1.930000e+001 -1.557414e+001  4.517437e+000
      vertex -2.050000e+001 -1.536448e+001  4.657726e+000
    endloop
  endfacet
  facet normal  2.021367e-001  7.546102e-001  6.242629e-001
    outer loop
      vertex -1.930000e+001 -1.562019e+001  4.578268e+000
      vertex -2.050000e+001 -1.536448e+001  4.657726e+000
      vertex -2.050000e+001 -1.540451e+001  4.706107e+000
    endloop
  endfacet
  facet normal  2.044306e-001  8.264996e-001  5.245061e-001
    outer loop
      vertex -1.930000e+001 -1.562019e+001  4.578268e+000
      vertex -2.050000e+001 -1.540451e+001  4.706107e+000
      vertex -2.050000e+001 -1.543815e+001  4.759123e+000
    endloop
  endfacet
  facet normal  2.036195e-001  8.359849e-001  5.095766e-001
    outer loop
      vertex -1.930000e+001 -1.562019e+001  4.578268e+000
      vertex -2.050000e+001 -1.543815e+001  4.759123e+000
      vertex -1.930000e+001 -1.565903e+001  4.641981e+000
    endloop
  endfacet
  facet normal  2.036998e-001 -9.777671e-001  4.978003e-002
    outer loop
      vertex -1.930000e+001 -1.425000e+001  5.000000e+000
      vertex -2.050000e+001 -1.450000e+001  5.000000e+000
      vertex -1.930000e+001 -1.425388e+001  4.923799e+000
    endloop
  endfacet
  facet normal  2.042805e-001 -9.769808e-001  6.146424e-002
    outer loop
      vertex -1.930000e+001 -1.425388e+001  4.923799e+000
      vertex -2.050000e+001 -1.450000e+001  5.000000e+000
      vertex -2.050000e+001 -1.450394e+001  4.937334e+000
    endloop
  endfacet
  facet normal  2.033372e-001 -9.677222e-001  1.488880e-001
    outer loop
      vertex -1.930000e+001 -1.425388e+001  4.923799e+000
      vertex -2.050000e+001 -1.450394e+001  4.937334e+000
      vertex -1.930000e+001 -1.426548e+001  4.848387e+000
    endloop
  endfacet
  facet normal  2.035669e-001  9.771292e-001  6.147359e-002
    outer loop
      vertex -2.050000e+001 -1.550000e+001  5.000000e+000
      vertex -1.930000e+001 -1.575000e+001  5.000000e+000
      vertex -2.050000e+001 -1.549606e+001  4.937334e+000
    endloop
  endfacet
  facet normal  2.043535e-001  9.776866e-001  4.866910e-002
    outer loop
      vertex -2.050000e+001 -1.549606e+001  4.937334e+000
      vertex -1.930000e+001 -1.575000e+001  5.000000e+000
      vertex -1.930000e+001 -1.574629e+001  4.925476e+000
    endloop
  endfacet
  facet normal  2.024057e-001  9.619566e-001  1.834982e-001
    outer loop
      vertex -2.050000e+001 -1.549606e+001  4.937334e+000
      vertex -1.930000e+001 -1.574629e+001  4.925476e+000
      vertex -2.050000e+001 -1.548429e+001  4.875655e+000
    endloop
  endfacet
  facet normal  2.052601e-001  9.678198e-001  1.455787e-001
    outer loop
      vertex -2.050000e+001 -1.548429e+001  4.875655e+000
      vertex -1.930000e+001 -1.574629e+001  4.925476e+000
      vertex -1.930000e+001 -1.573519e+001  4.851690e+000
    endloop
  endfacet
  facet normal  2.008417e-001  9.316775e-001  3.027206e-001
    outer loop
      vertex -2.050000e+001 -1.548429e+001  4.875655e+000
      vertex -1.930000e+001 -1.573519e+001  4.851690e+000
      vertex -2.050000e+001 -1.546489e+001  4.815938e+000
    endloop
  endfacet
  facet normal  2.064330e-001  9.483294e-001  2.409497e-001
    outer loop
      vertex -2.050000e+001 -1.546489e+001  4.815938e+000
      vertex -1.930000e+001 -1.573519e+001  4.851690e+000
      vertex -1.930000e+001 -1.571681e+001  4.779372e+000
    endloop
  endfacet
  facet normal  2.033881e-001  9.202880e-001  3.342202e-001
    outer loop
      vertex -2.050000e+001 -1.546489e+001  4.815938e+000
      vertex -1.930000e+001 -1.571681e+001  4.779372e+000
      vertex -1.930000e+001 -1.569134e+001  4.709237e+000
    endloop
  endfacet
  facet normal  2.064303e-001 -9.469584e-001  2.462851e-001
    outer loop
      vertex -1.930000e+001 -1.426548e+001  4.848387e+000
      vertex -2.050000e+001 -1.450394e+001  4.937334e+000
      vertex -1.930000e+001 -1.428469e+001  4.774544e+000
    endloop
  endfacet
  facet normal  2.007241e-001 -9.622965e-001  1.835631e-001
    outer loop
      vertex -1.930000e+001 -1.428469e+001  4.774544e+000
      vertex -2.050000e+001 -1.450394e+001  4.937334e+000
      vertex -2.050000e+001 -1.451571e+001  4.875655e+000
    endloop
  endfacet
  facet normal  2.047023e-001 -9.309171e-001  3.024735e-001
    outer loop
      vertex -1.930000e+001 -1.428469e+001  4.774544e+000
      vertex -2.050000e+001 -1.451571e+001  4.875655e+000
      vertex -2.050000e+001 -1.453511e+001  4.815938e+000
    endloop
  endfacet
  facet normal  2.045921e-001 -7.542171e-001  6.239379e-001
    outer loop
      vertex -2.050000e+001 -1.463552e+001  4.657726e+000
      vertex -1.930000e+001 -1.443242e+001  4.509740e+000
      vertex -2.050000e+001 -1.459549e+001  4.706107e+000
    endloop
  endfacet
  facet normal  2.034105e-001 -7.725444e-001  6.014975e-001
    outer loop
      vertex -2.050000e+001 -1.459549e+001  4.706107e+000
      vertex -1.930000e+001 -1.443242e+001  4.509740e+000
      vertex -1.930000e+001 -1.438555e+001  4.569944e+000
    endloop
  endfacet
  facet normal  2.041271e-001 -8.265530e-001  5.245400e-001
    outer loop
      vertex -2.050000e+001 -1.459549e+001  4.706107e+000
      vertex -1.930000e+001 -1.438555e+001  4.569944e+000
      vertex -2.050000e+001 -1.456185e+001  4.759123e+000
    endloop
  endfacet
  facet normal  2.038329e-001 -8.295834e-001  5.198495e-001
    outer loop
      vertex -2.050000e+001 -1.456185e+001  4.759123e+000
      vertex -1.930000e+001 -1.438555e+001  4.569944e+000
      vertex -1.930000e+001 -1.434503e+001  4.634598e+000
    endloop
  endfacet
  facet normal  2.033282e-001 -8.859223e-001  4.168925e-001
    outer loop
      vertex -2.050000e+001 -1.456185e+001  4.759123e+000
      vertex -1.930000e+001 -1.434503e+001  4.634598e+000
      vertex -2.050000e+001 -1.453511e+001  4.815938e+000
    endloop
  endfacet
  facet normal  2.044764e-001 -8.779929e-001  4.328024e-001
    outer loop
      vertex -2.050000e+001 -1.453511e+001  4.815938e+000
      vertex -1.930000e+001 -1.434503e+001  4.634598e+000
      vertex -1.930000e+001 -1.431130e+001  4.703034e+000
    endloop
  endfacet
  facet normal  2.032789e-001 -9.176528e-001  3.414542e-001
[truncated: 13,732,535 more chars]
